# Supplementary material for: 5-(2-Methyl-5-nitro­phen­yl)-1H-tetra­zole
Source: Acta Crystallogr Sect E Struct Rep Online. 2008 Sep 17;64(Pt 10):o1944. doi: 10.1107/S1600536808029176 (PMC2959255; doi:10.1107/S1600536808029176)
Supplement: Supplementary file 2 [file e-64-o1944-Isup2.hkl]

# 
# h,k,l, Fc-squared, Fo-squared, sigma(Fo-squared) and status flag 
# 
data_I
_shelx_title ' 1                      R =  New: P21/c' 
_shelx_refln_list_code          4 
_shelx_F_calc_maximum      150.32 
_exptl_crystal_F_000       424.00 
_reflns_d_resolution_high  0.7785 
 
loop_ 
 _symmetry_equiv_pos_as_xyz 
 'x, y, z' 
 '-x, y+1/2, -z+1/2' 
 '-x, -y, -z' 
 'x, -y-1/2, z-1/2' 
 
_cell_length_a     4.9057 
_cell_length_b    16.9380 
_cell_length_c    11.4630 
_cell_angle_alpha  90.000 
_cell_angle_beta   98.650 
_cell_angle_gamma  90.000 
 
_shelx_F_squared_multiplier     1.000 
 
loop_ 
 _refln_index_h 
 _refln_index_k 
 _refln_index_l 
 _refln_F_squared_calc 
 _refln_F_squared_meas 
 _refln_F_squared_sigma 
 _refln_observed_status 
   1   0   0       81.00       70.48      3.44 o 
   2   0   0      260.47      273.06      4.74 o 
   3   0   0      340.90      387.98     10.13 o 
   4   0   0        8.26        9.77      2.42 o 
   5   0   0       83.75       78.45      8.39 o 
   6   0   0       14.82       20.64      8.87 o 
   1   1   0      841.95      815.10      3.94 o 
   2   1   0      266.92      280.25      4.15 o 
   3   1   0        3.47        6.99      1.48 o 
   4   1   0       54.63       51.60      3.40 o 
   5   1   0       10.24       16.91      2.05 o 
   6   1   0        1.63        6.45      5.74 o 
   1   2   0     3897.92     3271.11     12.40 o 
   2   2   0      632.24      710.52      5.21 o 
   3   2   0       50.74       72.96      3.54 o 
   4   2   0      143.55      121.86      5.17 o 
   5   2   0       84.28       75.01      5.09 o 
   6   2   0        3.37       10.99      5.52 o 
   1   3   0      271.09      346.09      2.42 o 
   2   3   0       17.00       40.46      2.36 o 
   3   3   0      396.18      404.17      5.50 o 
   4   3   0      156.11      151.06      4.81 o 
   5   3   0        0.90        2.11      1.80 o 
   6   3   0        0.80        1.53      3.41 o 
   0   4   0     1212.24      959.11      8.54 o 
   1   4   0       64.74       86.54      1.65 o 
   2   4   0       50.12       33.02      2.19 o 
   3   4   0       48.66       65.56      2.74 o 
   4   4   0        7.95        7.62      1.58 o 
   5   4   0      100.15      111.97      9.70 o 
   6   4   0        1.18        4.28      3.92 o 
   1   5   0      270.51      220.47      2.66 o 
   2   5   0       36.43       57.15      1.76 o 
   3   5   0       63.48       83.56      2.92 o 
   4   5   0       63.94       68.19      5.27 o 
   5   5   0        0.81        2.34      2.09 o 
   6   5   0        1.29        3.72      2.51 o 
   0   6   0      893.02      766.92      8.10 o 
   1   6   0      518.21      569.21      4.42 o 
   2   6   0      507.32      520.40      5.23 o 
   3   6   0      178.32      153.23      4.35 o 
   4   6   0       21.90       26.57      3.04 o 
   5   6   0       73.80       89.37      7.30 o 
   1   7   0       51.48       65.81      1.95 o 
   2   7   0       80.86       60.34      2.36 o 
   3   7   0        3.26       11.35      2.96 o 
   4   7   0       65.79       60.16      4.63 o 
   5   7   0        1.24       -1.11      3.20 o 
   0   8   0     1858.96     2047.20     23.17 o 
   1   8   0      124.45      125.13      4.06 o 
   2   8   0        5.18        5.24      1.39 o 
   3   8   0       13.40       15.99      2.51 o 
   4   8   0        3.20        2.56      2.95 o 
   5   8   0       20.61       21.30      3.65 o 
   1   9   0      706.86      746.27     10.43 o 
   2   9   0       53.68       45.34      2.62 o 
   3   9   0       52.57       48.11      3.15 o 
   4   9   0       66.19       63.13      4.52 o 
   5   9   0       11.50       11.56      4.57 o 
   0  10   0      181.00      202.12      6.38 o 
   1  10   0       89.73      110.69      4.17 o 
   2  10   0       86.18       90.65      4.42 o 
   3  10   0        0.05       26.25      4.48 o 
   4  10   0       33.24       39.01      3.81 o 
   5  10   0        1.62        1.90      3.27 o 
   1  11   0      102.26      109.84      3.62 o 
   2  11   0      543.01      536.83      9.25 o 
   3  11   0      189.67      213.66      7.25 o 
   4  11   0       22.05       30.33      3.56 o 
   5  11   0        9.45        9.51      5.39 o 
   0  12   0      138.61      158.46      5.96 o 
   1  12   0       22.16       21.53      2.26 o 
   2  12   0       18.68       15.66      2.66 o 
   3  12   0      348.47      350.37      8.88 o 
   4  12   0        2.18        0.72      4.17 o 
   5  12   0        3.68        4.43      4.40 o 
   1  13   0        2.65       10.59      1.71 o 
   2  13   0      120.89      125.45      6.17 o 
   3  13   0       12.14       10.13      2.70 o 
   4  13   0       18.89       20.95      3.05 o 
   0  14   0      168.81      202.39     15.85 o 
   1  14   0        0.78        4.79      2.90 o 
   2  14   0      150.29      147.91      5.66 o 
   3  14   0        7.28        7.67      2.92 o 
   4  14   0       16.26       11.95     21.18 o 
   1  15   0       87.13       81.78      4.23 o 
   2  15   0      116.78      107.48      6.01 o 
   3  15   0       20.13       15.64      3.29 o 
   4  15   0        4.90        3.61      3.96 o 
   0  16   0       44.15       43.40      6.90 o 
   1  16   0       41.03       35.73      2.90 o 
   2  16   0       25.99       26.76      2.95 o 
   3  16   0        2.94        0.27      3.20 o 
   4  16   0        0.21        6.97      4.91 o 
   1  17   0       44.49       40.72      4.63 o 
   2  17   0       17.39       11.11      4.28 o 
   3  17   0        2.31       -1.02      4.53 o 
   0  18   0       73.64       79.57      8.08 o 
   1  18   0        9.26        4.31      2.46 o 
   2  18   0       19.22       21.85      3.93 o 
   3  18   0        1.72       -2.45      4.45 o 
   1  19   0        9.93        5.92      2.49 o 
   2  19   0        4.04        1.61      2.90 o 
   3  19   0        0.31        3.40      5.61 o 
   0  20   0       49.46       39.13      6.85 o 
   1  20   0        8.08       10.65      2.92 o 
   2  20   0        1.40        8.58      2.92 o 
   1  21   0        1.89       11.06      3.04 o 
  -6   1   1        1.40        5.53      2.80 o 
  -5   1   1       54.20       53.50      3.47 o 
  -4   1   1       29.10       39.81      3.06 o 
  -3   1   1      378.93      396.20      7.17 o 
  -2   1   1      233.52      181.83      3.29 o 
  -1   1   1     4078.94     3989.51     14.64 o 
   1   1   1     3384.90     3658.75     13.98 o 
   2   1   1       25.33       32.90      2.02 o 
   3   1   1       38.68       48.99      2.89 o 
   4   1   1       96.02       78.57      4.33 o 
   5   1   1       11.40       13.07      2.55 o 
   6   1   1        2.31        1.72      5.43 o 
  -6   2   1       32.86       26.72      4.56 o 
  -5   2   1        4.15        4.18      1.66 o 
  -4   2   1       15.65       27.18      3.02 o 
  -3   2   1       57.88       66.87      3.30 o 
  -2   2   1       11.37        9.76      1.36 o 
  -1   2   1     1372.85     1208.96      7.86 o 
   0   2   1      299.31      308.87      1.59 o 
   1   2   1     1508.54     1608.63      5.72 o 
   2   2   1      845.83      903.75      8.24 o 
   3   2   1       99.05      122.73      4.00 o 
   4   2   1      136.18      127.34      5.42 o 
   5   2   1       17.78       20.82      2.75 o 
   6   2   1        0.40        7.54      4.18 o 
  -6   3   1        0.33        9.02      3.45 o 
  -5   3   1       20.69       18.81      2.55 o 
  -4   3   1        5.56        6.58      1.61 o 
  -3   3   1      263.60      323.24      5.91 o 
  -2   3   1      110.51      114.58      2.37 o 
  -1   3   1      607.01      546.51      5.17 o 
   0   3   1     4404.84     4356.99     17.11 o 
   1   3   1      179.56      200.74      2.09 o 
   2   3   1      404.37      381.23      5.52 o 
   3   3   1       87.74       86.48      3.65 o 
   4   3   1       52.40       55.54      3.54 o 
   5   3   1        0.82        2.89      2.55 o 
   6   3   1        0.00        6.76      3.46 o 
  -6   4   1        1.57        1.45      2.23 o 
  -5   4   1        2.02        1.39      1.83 o 
  -4   4   1      252.59      252.83      4.98 o 
  -3   4   1        0.75        2.89      1.17 o 
  -2   4   1     1854.63     1768.65     15.89 o 
  -1   4   1      278.71      274.38      4.27 o 
   0   4   1       12.94       47.64      2.38 o 
   1   4   1     1106.59      993.43      5.36 o 
   2   4   1      276.77      233.70      5.34 o 
   3   4   1      283.77      295.45      5.81 o 
   4   4   1       34.22       57.69      3.27 o 
   5   4   1        1.33        7.34      3.47 o 
   6   4   1        0.10        1.80      4.11 o 
  -6   5   1        0.93       -0.56      3.27 o 
  -5   5   1       29.89       28.60      3.12 o 
  -4   5   1      118.82      126.79      6.08 o 
  -3   5   1      192.45      194.74      3.58 o 
  -2   5   1        6.20        7.29      2.56 o 
  -1   5   1        4.73        0.84      1.11 o 
   0   5   1       77.77       63.13      1.68 o 
   1   5   1       35.25       17.88      1.22 o 
   2   5   1      704.01      680.51      7.59 o 
   3   5   1      269.73      227.62      5.06 o 
   4   5   1      149.81      140.47      4.62 o 
   5   5   1       97.77       89.12      8.13 o 
  -6   6   1        2.26        6.50      2.63 o 
  -5   6   1        0.47        7.50      3.49 o 
  -4   6   1       20.64       15.51      2.48 o 
  -3   6   1       36.87       47.18      3.24 o 
  -2   6   1       43.04       68.65      3.88 o 
  -1   6   1      158.47      129.56      2.38 o 
   0   6   1      322.10      306.48      3.28 o 
   1   6   1       74.80       70.67      1.97 o 
   2   6   1        6.48        8.63      1.33 o 
   3   6   1       82.11       84.53      2.90 o 
   4   6   1        5.11        7.83      4.09 o 
   5   6   1        4.59        7.51      3.26 o 
  -5   7   1       55.18       50.81      4.90 o 
  -4   7   1       13.90       25.89      2.64 o 
  -3   7   1        0.23        3.98      2.15 o 
  -2   7   1        4.02       12.32      1.97 o 
  -1   7   1       13.60        9.41      1.13 o 
   0   7   1      414.61      444.19      4.25 o 
   1   7   1       37.41       47.92      1.92 o 
   2   7   1       74.18      108.16      3.13 o 
   3   7   1        0.03        4.57      1.90 o 
   4   7   1       26.93       33.27      3.17 o 
   5   7   1       28.63       28.54      4.62 o 
  -5   8   1        5.28       15.71      2.80 o 
  -4   8   1       32.99       43.16      4.74 o 
  -3   8   1        3.64        3.64      1.99 o 
  -2   8   1      526.50      610.63     11.53 o 
  -1   8   1      198.92      231.83      3.73 o 
   0   8   1      101.96       85.21      2.58 o 
   1   8   1        9.26       15.63      1.64 o 
   2   8   1       41.77       38.97      2.30 o 
   3   8   1        4.13        4.43      1.98 o 
   4   8   1        6.11        6.02      2.31 o 
   5   8   1       15.95        9.80      4.10 o 
  -5   9   1       26.96       10.83      3.09 o 
  -4   9   1        2.39        3.94      1.92 o 
  -3   9   1        9.79       10.22      1.99 o 
  -2   9   1       65.81       77.70      3.72 o 
  -1   9   1      378.30      315.75      5.44 o 
   0   9   1       90.99       82.74      2.76 o 
   1   9   1        3.93        8.90      1.64 o 
   2   9   1        4.11       12.60      1.40 o 
   3   9   1        8.79       12.13      2.13 o 
   4   9   1      104.37       92.87      5.38 o 
   5   9   1        0.02       -1.26      5.29 o 
  -5  10   1       27.70       23.04      5.93 o 
  -4  10   1       55.80       59.78      5.12 o 
  -3  10   1       16.89       23.90      4.21 o 
  -2  10   1       83.47      105.90      3.96 o 
  -1  10   1        0.12        9.63      1.69 o 
   0  10   1        9.79        7.22      1.73 o 
   1  10   1      775.35      831.83     11.94 o 
   2  10   1      270.88      245.64      4.27 o 
   3  10   1      237.44      243.42      8.76 o 
   4  10   1        5.59       17.27      4.14 o 
   5  10   1        0.45        9.50      3.54 o 
  -5  11   1        0.05        3.44      3.99 o 
  -4  11   1        0.01        0.90      2.62 o 
  -3  11   1        1.25       31.21      3.36 o 
  -2  11   1       38.63       32.52      3.47 o 
  -1  11   1       15.15       18.16      2.35 o 
   0  11   1      923.14      985.39      9.19 o 
   1  11   1        0.87        4.01      2.72 o 
   2  11   1       91.48       82.83      3.03 o 
   3  11   1      105.51      102.78      6.09 o 
   4  11   1       12.07       16.08      3.90 o 
   5  11   1        7.16        1.79      3.58 o 
  -5  12   1        0.38        5.65      3.41 o 
  -4  12   1       31.72       42.14      5.46 o 
  -3  12   1        0.38       10.92      3.23 o 
  -2  12   1      867.47      940.13     11.10 o 
  -1  12   1        0.00        2.37      1.57 o 
   0  12   1        8.48       10.93      2.45 o 
   1  12   1       59.43       54.43      3.23 o 
   2  12   1       71.26       70.68      3.60 o 
   3  12   1       31.66       20.46      3.28 o 
   4  12   1       30.06       28.67      4.57 o 
   5  12   1        0.30        6.01      5.52 o 
  -5  13   1       12.17       15.30      4.52 o 
  -4  13   1        0.15        2.47      3.57 o 
  -3  13   1      199.78      180.97      9.52 o 
  -2  13   1        0.75        2.54      2.16 o 
  -1  13   1       50.17       37.99      2.94 o 
   0  13   1       88.66       78.69      3.95 o 
   1  13   1       24.14       31.40      2.91 o 
   2  13   1      216.44      198.60      6.58 o 
   3  13   1       67.00       69.10      6.22 o 
   4  13   1       11.96       14.10      3.39 o 
  -4  14   1        7.66       12.08      3.94 o 
  -3  14   1       15.17       14.17      3.15 o 
  -2  14   1        4.18        8.13      4.44 o 
  -1  14   1      131.43      132.09      4.86 o 
   0  14   1       28.95       35.21      3.01 o 
   1  14   1       92.09       87.06      4.30 o 
   2  14   1       15.14        9.41      2.46 o 
   3  14   1       70.86       73.61      5.21 o 
   4  14   1       15.40        8.10      4.86 o 
  -4  15   1        6.00       11.20      3.84 o 
  -3  15   1       25.35       28.51      4.18 o 
  -2  15   1        4.41        3.44      2.27 o 
  -1  15   1        1.17        4.40      2.02 o 
   0  15   1       82.97       69.40      4.32 o 
   1  15   1       31.32       26.97      2.50 o 
   2  15   1        9.49       15.19      3.19 o 
   3  15   1        0.00       -0.73      2.05 o 
   4  15   1        3.27        6.54      9.93 o 
  -4  16   1        1.52        0.44      3.31 o 
  -3  16   1        6.77        6.54      3.91 o 
  -2  16   1       84.33       74.01      4.95 o 
  -1  16   1      231.21      225.06      6.17 o 
   0  16   1      171.52      159.50      5.87 o 
   1  16   1        0.00        3.94      1.64 o 
   2  16   1       10.04       12.73      4.17 o 
   3  16   1       18.08       16.60      4.03 o 
   4  16   1        6.56        4.36      4.61 o 
  -3  17   1        2.98        5.17      2.88 o 
  -2  17   1        0.18       -2.33      3.29 o 
  -1  17   1       80.57       86.94      7.07 o 
   0  17   1        3.55        4.05      1.86 o 
   1  17   1        1.04        2.82      1.55 o 
   2  17   1       22.99       31.43      3.47 o 
   3  17   1        7.98        9.45      6.66 o 
  -3  18   1        0.65        3.24      3.10 o 
  -2  18   1       10.99       16.93      2.86 o 
  -1  18   1        0.20        0.16      2.33 o 
   0  18   1       34.83       28.68      2.86 o 
   1  18   1        0.02        2.10      2.03 o 
   2  18   1        9.43       13.92      2.89 o 
   3  18   1       10.09       11.50      6.61 o 
  -3  19   1        5.49        4.35      4.80 o 
  -2  19   1        0.01        2.82      3.41 o 
  -1  19   1        4.98        2.75      2.36 o 
   0  19   1       10.42        5.17      1.54 o 
   1  19   1        2.19        3.59      1.98 o 
   2  19   1        3.56        9.53      3.39 o 
  -2  20   1       22.07       19.97      7.88 o 
  -1  20   1        0.94        4.49      4.05 o 
   0  20   1        4.06        8.45      2.74 o 
   1  20   1        0.13        2.76      2.58 o 
   2  20   1       10.06       17.34      4.85 o 
  -1  21   1        7.35       10.51      4.76 o 
   0  21   1        1.74        2.96      3.74 o 
   1  21   1       11.75        6.51      3.02 o 
  -6   0   2      147.06      139.61     35.03 o 
  -5   0   2        2.35        6.49      2.75 o 
  -4   0   2        2.05        2.63      3.48 o 
  -3   0   2      409.80      441.79     10.08 o 
  -2   0   2      263.28      209.67      5.18 o 
  -1   0   2      533.42      553.28      9.48 o 
   0   0   2     4399.62     3473.69     11.30 o 
   1   0   2      728.64      845.68      7.12 o 
   2   0   2     1108.50     1100.73     14.40 o 
   3   0   2       21.28       24.06      3.01 o 
   4   0   2        5.46        5.88      2.15 o 
   5   0   2       68.53       58.50      6.70 o 
   6   0   2       10.47        1.72      4.98 o 
  -6   1   2        4.48        7.46      2.38 o 
  -5   1   2       80.16       93.99      6.66 o 
  -4   1   2       18.13       21.20      2.29 o 
  -3   1   2       30.01       31.31      2.58 o 
  -2   1   2       19.77       27.02      2.16 o 
  -1   1   2      446.17      383.71      3.04 o 
   0   1   2      640.57      443.24      2.43 o 
   1   1   2    22595.02    22834.16    199.93 o 
   2   1   2       56.89       53.91      2.36 o 
   3   1   2        4.02        5.35      1.24 o 
   4   1   2        4.78        3.73      1.40 o 
   5   1   2       27.59       18.29      2.95 o 
   6   1   2        3.48       -3.86      5.29 o 
  -6   2   2        7.94        4.23      2.46 o 
  -5   2   2        0.88        2.76      2.02 o 
  -4   2   2       96.67       96.76      4.37 o 
  -3   2   2       18.84       14.78      1.59 o 
  -2   2   2        7.86       12.66      1.43 o 
  -1   2   2     3240.57     3012.01      9.19 o 
   0   2   2      115.76      123.94      1.74 o 
   1   2   2     3773.35     3811.30     22.21 o 
   2   2   2       17.15       15.13      1.68 o 
   3   2   2        0.11        3.07      1.74 o 
   4   2   2        2.99        4.75      1.81 o 
   5   2   2       35.62       31.28      4.13 o 
   6   2   2        0.28        0.96      4.44 o 
  -6   3   2        2.90        5.08      3.17 o 
  -5   3   2       10.77       10.47      1.90 o 
  -4   3   2        1.93        4.95      1.41 o 
  -3   3   2      782.83      857.83      8.51 o 
  -2   3   2        6.18       22.31      2.66 o 
  -1   3   2      579.68      415.78      2.85 o 
   0   3   2     4878.96     4668.13     16.12 o 
   1   3   2        8.63       59.46      2.22 o 
   2   3   2     1297.80     1300.58      9.85 o 
   3   3   2      437.82      469.61      8.21 o 
   4   3   2        0.84        5.69      1.54 o 
   5   3   2        0.79       -0.48      3.05 o 
  -6   4   2        8.68        9.95      4.32 o 
  -5   4   2       23.79       20.40      2.73 o 
  -4   4   2      244.01      237.17      8.87 o 
  -3   4   2       12.05       17.29      1.87 o 
  -2   4   2      385.44      349.04      4.98 o 
  -1   4   2      370.39      325.80      3.12 o 
   0   4   2       30.36       39.11      1.41 o 
   1   4   2      400.54      347.20      3.18 o 
   2   4   2        5.62        2.93      0.95 o 
   3   4   2      105.34      103.78      5.17 o 
   4   4   2      147.39      141.52      4.99 o 
   5   4   2        0.71        3.44      5.31 o 
  -6   5   2        0.90        3.70      2.72 o 
  -5   5   2        0.05        4.34      2.70 o 
  -4   5   2        0.21        1.17      2.51 o 
  -3   5   2      350.67      349.84      6.45 o 
  -2   5   2     1599.04     1722.52     15.56 o 
  -1   5   2      691.20      645.39      7.40 o 
   0   5   2     2318.01     2378.35      9.91 o 
   1   5   2      354.29      358.71      5.29 o 
   2   5   2      124.29      129.34      2.96 o 
   3   5   2       44.15       47.79      3.53 o 
   4   5   2        5.92        5.31      1.81 o 
   5   5   2        5.63        9.44      3.41 o 
  -6   6   2        6.58        8.02      2.06 o 
  -5   6   2        7.05       10.32      2.90 o 
  -4   6   2      203.08      199.04      6.62 o 
  -3   6   2      142.00      146.27      5.63 o 
  -2   6   2      382.42      360.98      6.12 o 
  -1   6   2      154.24      151.06      2.23 o 
   0   6   2      274.10      302.75      3.54 o 
   1   6   2       23.96       22.19      1.35 o 
   2   6   2       99.14       79.73      2.48 o 
   3   6   2        0.67        3.39      1.43 o 
   4   6   2      178.68      170.08      5.64 o 
   5   6   2       13.75       12.55      5.48 o 
  -5   7   2       40.58       38.86      4.60 o 
  -4   7   2       25.25       31.38      3.25 o 
  -3   7   2        1.79        2.63      3.06 o 
  -2   7   2        1.23        4.88      2.05 o 
  -1   7   2      220.34      194.98      4.40 o 
   0   7   2       11.66       21.10      1.55 o 
   1   7   2      848.26      905.22      7.91 o 
   2   7   2       70.65       88.42      3.65 o 
   3   7   2       15.92       20.85      2.65 o 
   4   7   2        0.03        0.55      2.91 o 
   5   7   2        0.80        2.68      2.67 o 
  -5   8   2        0.03        5.05      1.82 o 
  -4   8   2      181.73      159.99      6.82 o 
  -3   8   2        4.40        3.51      2.33 o 
  -2   8   2      126.69      129.47      4.05 o 
  -1   8   2       60.53       43.54      1.80 o 
   0   8   2      668.96      763.10      7.66 o 
   1   8   2       38.49       33.28      1.87 o 
   2   8   2      103.18       83.50      2.55 o 
   3   8   2        6.38        8.83      1.58 o 
   4   8   2      119.79      145.70      9.25 o 
   5   8   2        4.05        1.84      2.45 o 
  -5   9   2        0.71        5.74      2.52 o 
  -4   9   2        1.51        3.42      1.55 o 
  -3   9   2        4.64        9.19      1.99 o 
  -2   9   2       45.44       48.08      3.17 o 
  -1   9   2      136.12      128.99      3.15 o 
   0   9   2      793.92      821.87     11.19 o 
   1   9   2       63.54       75.02      2.91 o 
   2   9   2      111.60      115.38      3.10 o 
   3   9   2       21.43       19.71      1.81 o 
   4   9   2        7.38       12.25      3.82 o 
   5   9   2        0.73       -0.34      3.44 o 
  -5  10   2        3.08        4.62      2.89 o 
  -4  10   2        0.43        5.29      1.98 o 
  -3  10   2        2.17        8.38      2.34 o 
  -2  10   2       43.53       38.85      5.26 o 
  -1  10   2        5.41       10.77      2.66 o 
   0  10   2       32.08       39.26      2.47 o 
   1  10   2       68.42       76.77      3.22 o 
   2  10   2        0.13        5.78      1.74 o 
   3  10   2       22.54       36.19      4.02 o 
   4  10   2       56.95       73.31     10.37 o 
   5  10   2       14.13        6.48      3.24 o 
  -5  11   2        2.40       -0.88      3.76 o 
  -4  11   2       17.92       21.05      2.94 o 
  -3  11   2      101.82      110.48      6.96 o 
  -2  11   2        8.10       19.43      2.78 o 
  -1  11   2        1.59        4.29      2.72 o 
   0  11   2        3.52        3.57      1.51 o 
   1  11   2        2.44        3.19      1.55 o 
   2  11   2      205.29      188.07      4.44 o 
   3  11   2        0.27        4.20      4.69 o 
   4  11   2       82.12       81.74      8.67 o 
   5  11   2       22.98       24.64      5.03 o 
  -5  12   2        4.97        6.36      4.40 o 
  -4  12   2       30.64       40.59      7.63 o 
  -3  12   2      238.03      228.59      6.69 o 
  -2  12   2      148.60      147.22      4.68 o 
  -1  12   2      531.35      523.24      8.01 o 
   0  12   2       60.20       42.39      2.63 o 
   1  12   2       60.29       55.48      2.78 o 
   2  12   2       20.77       17.43      2.72 o 
   3  12   2      336.57      326.61     14.22 o 
   4  12   2        0.17        8.19      3.61 o 
  -5  13   2        0.94        4.84      4.60 o 
  -4  13   2       33.09       33.56      5.15 o 
  -3  13   2      102.21       99.46     10.64 o 
  -2  13   2      350.62      362.49      8.60 o 
  -1  13   2      125.07      124.85      4.82 o 
   0  13   2      158.78      169.77      5.77 o 
   1  13   2        3.23        3.09      1.76 o 
   2  13   2       89.90       88.81      5.28 o 
   3  13   2       16.05       15.70      4.74 o 
   4  13   2       14.91       13.57      4.31 o 
  -4  14   2       49.29       37.09      5.65 o 
  -3  14   2        2.40        5.45      2.44 o 
  -2  14   2       36.25       26.85      5.13 o 
  -1  14   2      124.60      114.29      4.21 o 
   0  14   2       22.27       32.50      4.17 o 
   1  14   2       19.70       18.06      1.99 o 
   2  14   2        5.76        5.85      2.84 o 
   3  14   2        5.41       13.04      4.06 o 
   4  14   2        2.51        7.81      3.78 o 
  -4  15   2        0.65        2.11      4.24 o 
  -3  15   2       16.02        7.74      3.52 o 
  -2  15   2       23.42       24.76      3.97 o 
  -1  15   2       40.77       51.04      3.09 o 
   0  15   2      411.71      408.72      8.95 o 
   1  15   2       65.59       69.45      4.05 o 
   2  15   2       77.37       74.84      4.46 o 
   3  15   2       50.75       52.10      5.24 o 
   4  15   2       12.88       18.91      4.61 o 
  -4  16   2        0.75        4.08     14.56 o 
  -3  16   2        0.29        1.53      3.49 o 
  -2  16   2       20.42       20.59      4.79 o 
  -1  16   2        2.89       16.26      3.36 o 
   0  16   2        0.51        5.97      2.47 o 
   1  16   2       19.39       23.30      2.60 o 
   2  16   2        0.22        2.86      2.59 o 
   3  16   2       12.15        5.32      3.26 o 
  -3  17   2       38.26       22.63      4.78 o 
  -2  17   2        1.93        0.21      2.86 o 
  -1  17   2       29.05       46.37      5.56 o 
   0  17   2       81.91       80.26      5.91 o 
   1  17   2        2.57        3.11      2.18 o 
   2  17   2        8.53        9.50      2.73 o 
   3  17   2       72.22       78.46      7.66 o 
  -3  18   2        0.28        1.30      2.49 o 
  -2  18   2        3.56        0.69      3.46 o 
  -1  18   2       14.40       19.01      3.75 o 
   0  18   2        6.43        5.27      2.19 o 
   1  18   2        9.21       10.99      3.00 o 
   2  18   2       22.37       19.52      6.44 o 
   3  18   2        4.08        4.52      5.63 o 
  -3  19   2        0.60        6.74      4.68 o 
  -2  19   2       14.18       24.78      5.14 o 
  -1  19   2       10.69       13.35      3.33 o 
   0  19   2        9.12        9.90      2.32 o 
   1  19   2        0.18        4.44      2.55 o 
   2  19   2       10.87       20.19      4.10 o 
  -2  20   2        0.00       -2.69      3.50 o 
  -1  20   2        2.82        0.33      3.32 o 
   0  20   2        1.14        0.95      2.74 o 
   1  20   2       10.66       10.39      4.15 o 
   2  20   2        1.52        4.94      5.58 o 
  -1  21   2        0.31        7.41      4.41 o 
   0  21   2        2.26       11.72      4.09 o 
   1  21   2       11.90       13.76      5.07 o 
  -6   1   3        0.15       -2.06      2.90 o 
  -5   1   3      190.93      185.60      8.22 o 
  -4   1   3        9.91        3.08      1.35 o 
  -3   1   3        0.05        2.50      1.38 o 
  -2   1   3      160.02      221.85      4.08 o 
  -1   1   3      306.88      377.03      3.36 o 
   0   1   3     1826.78     2006.75     14.69 o 
   1   1   3      327.10      209.95      2.89 o 
   2   1   3      573.20      632.81      6.60 o 
   3   1   3      222.06      236.35      7.73 o 
   4   1   3       83.27       70.70      5.15 o 
   5   1   3       94.95      100.82     12.94 o 
  -6   2   3       51.13       35.36      5.36 o 
  -5   2   3       55.71       53.59      4.80 o 
  -4   2   3       65.50       70.09      4.70 o 
  -3   2   3       59.31       70.99      3.72 o 
  -2   2   3      315.79      277.02      3.98 o 
  -1   2   3      653.30      567.10      5.53 o 
   0   2   3     3040.99     2964.78     17.12 o 
   1   2   3       32.92       19.09      2.16 o 
   2   2   3      399.10      391.46      4.83 o 
   3   2   3       10.62       30.19      2.67 o 
   4   2   3       12.09        6.68      2.55 o 
   5   2   3        0.54        2.31      2.44 o 
  -6   3   3        1.64        6.10      3.34 o 
  -5   3   3       10.49       15.41      2.87 o 
  -4   3   3       38.06       30.91      2.49 o 
  -3   3   3      169.09      164.58      4.48 o 
  -2   3   3      251.51      253.18      4.24 o 
  -1   3   3      294.96      227.42      2.43 o 
   0   3   3     3540.55     3405.40     12.75 o 
   1   3   3       42.59       32.84      2.59 o 
   2   3   3      676.43      678.48      7.48 o 
   3   3   3       54.35       58.81      3.33 o 
   4   3   3        0.36        3.84      2.05 o 
   5   3   3        8.81       12.89      3.69 o 
  -6   4   3        0.39        3.00      2.80 o 
  -5   4   3        1.85        4.37      2.12 o 
  -4   4   3        1.40        2.87      2.17 o 
  -3   4   3      359.36      397.58      8.47 o 
  -2   4   3     1802.89     1983.91     14.07 o 
  -1   4   3       10.00       16.49      1.51 o 
   0   4   3      259.99      290.63      3.28 o 
   1   4   3      134.26      121.63      1.25 o 
   2   4   3      268.19      317.35      5.91 o 
   3   4   3        0.72        3.33      1.58 o 
   4   4   3        0.75       -0.44      2.21 o 
   5   4   3        0.01        2.15      5.01 o 
  -6   5   3        0.37        3.26      3.06 o 
  -5   5   3       28.72       27.46      3.24 o 
  -4   5   3      132.92      130.10      6.01 o 
  -3   5   3      136.19      145.83      5.75 o 
  -2   5   3      425.48      474.91      6.15 o 
  -1   5   3      461.44      490.54      4.84 o 
   0   5   3     1211.28     1171.84      7.26 o 
   1   5   3      123.16       94.24      3.32 o 
   2   5   3       21.63       34.62      1.55 o 
   3   5   3       57.11       55.48      3.99 o 
   4   5   3       58.87       62.88      4.25 o 
   5   5   3       61.42       42.72      5.81 o 
  -6   6   3        0.03        1.06      4.02 o 
  -5   6   3        0.05        5.71      2.69 o 
  -4   6   3        2.77        2.00      1.48 o 
  -3   6   3       25.05       28.64      2.97 o 
  -2   6   3        6.51        4.22      2.46 o 
  -1   6   3      212.25      247.18      4.02 o 
   0   6   3        2.43        3.34      1.28 o 
   1   6   3      114.41      134.15      2.71 o 
   2   6   3      151.90      148.28      3.42 o 
   3   6   3       21.18       16.69      2.74 o 
   4   6   3        4.90        3.46      2.59 o 
   5   6   3        8.15       11.01      3.03 o 
  -5   7   3       90.48       84.95      6.72 o 
  -4   7   3      143.60      129.21      8.11 o 
  -3   7   3        6.48       10.04      2.38 o 
  -2   7   3      107.62      122.72      4.40 o 
  -1   7   3     1355.46     1351.89     14.86 o 
   0   7   3      295.09      278.19      4.16 o 
   1   7   3      205.28      231.58      4.35 o 
   2   7   3       40.31       35.91      2.12 o 
   3   7   3       10.82       13.62      2.90 o 
   4   7   3       36.36       44.63      6.49 o 
   5   7   3       33.60       31.30      5.36 o 
  -5   8   3       32.18       39.14      4.99 o 
  -4   8   3        1.03        3.26      2.14 o 
  -3   8   3       10.76        5.98      2.96 o 
  -2   8   3        2.86        4.87      4.13 o 
  -1   8   3       11.60       18.65      1.24 o 
   0   8   3      354.19      333.05      5.48 o 
   1   8   3      326.20      361.35      6.19 o 
   2   8   3       94.52       99.45      4.11 o 
   3   8   3       33.96       37.68      3.33 o 
   4   8   3        2.45        2.62      3.21 o 
   5   8   3        1.13        8.58      3.16 o 
  -5   9   3        9.59        6.60      3.00 o 
  -4   9   3       55.81       49.89      5.01 o 
  -3   9   3       25.99       36.93      3.39 o 
  -2   9   3       18.92       16.38      2.19 o 
  -1   9   3        6.97        4.34      1.10 o 
   0   9   3       68.36       68.97      2.82 o 
   1   9   3       52.19       40.33      2.37 o 
   2   9   3       36.89       42.81      3.80 o 
   3   9   3       25.19       27.61      2.90 o 
   4   9   3       57.61       54.21      5.76 o 
   5   9   3        9.02        8.45      5.55 o 
  -5  10   3        0.10        9.98      3.80 o 
  -4  10   3        3.78        5.45      3.12 o 
  -3  10   3       64.28       64.88      4.62 o 
  -2  10   3       27.76       32.31      3.43 o 
  -1  10   3       57.29       60.78      2.12 o 
   0  10   3       83.50       67.01      2.55 o 
   1  10   3       18.29       22.58      3.52 o 
   2  10   3       26.35       35.91      3.48 o 
   3  10   3      131.70      116.99      4.69 o 
   4  10   3        5.00       10.78      3.80 o 
   5  10   3       59.22       49.05      8.40 o 
  -5  11   3        0.02        0.76      3.16 o 
  -4  11   3       35.27       42.74      4.76 o 
  -3  11   3      104.94      108.06     10.06 o 
  -2  11   3       71.66       78.90      4.45 o 
  -1  11   3        1.58        4.63      2.30 o 
   0  11   3      248.25      264.95      5.60 o 
   1  11   3        4.87        5.68      1.89 o 
   2  11   3       72.86       87.88      4.40 o 
   3  11   3       26.63       34.65      4.61 o 
   4  11   3        3.58       11.30      4.18 o 
   5  11   3        0.19        8.10      3.25 o 
  -5  12   3        5.13        9.31      3.56 o 
  -4  12   3       13.37       18.24      3.89 o 
  -3  12   3       43.89       35.33      6.69 o 
  -2  12   3      167.42      180.09      7.99 o 
  -1  12   3        9.63       18.32      2.70 o 
   0  12   3       33.17       37.84      2.66 o 
   1  12   3       36.32       42.50      3.28 o 
   2  12   3      164.58      156.68      4.49 o 
   3  12   3       26.68       22.44      4.07 o 
   4  12   3       25.20       23.33      3.77 o 
  -5  13   3        3.79       -0.51      5.43 o 
  -4  13   3       55.70       39.21      8.69 o 
  -3  13   3       72.51       78.48      5.87 o 
  -2  13   3      134.92      116.81      8.78 o 
  -1  13   3      692.24      720.99      9.83 o 
   0  13   3       64.53       60.03      3.60 o 
   1  13   3        8.98       14.71      2.78 o 
   2  13   3        5.86        6.34      1.75 o 
   3  13   3        0.58        3.84      3.45 o 
   4  13   3        0.02        7.41      3.57 o 
  -4  14   3        2.05        8.16      3.17 o 
  -3  14   3       28.99       23.79      6.00 o 
  -2  14   3        2.65        6.16      2.67 o 
  -1  14   3        1.06       -1.88      1.88 o 
   0  14   3       24.75       29.01      2.57 o 
   1  14   3       58.27       50.23      3.10 o 
   2  14   3        6.11        7.83      1.91 o 
   3  14   3       28.39       26.60      4.26 o 
   4  14   3        0.13       -0.91      3.41 o 
  -4  15   3       17.84       20.18      5.46 o 
  -3  15   3        1.05        5.41      3.68 o 
  -2  15   3       10.66       15.41      5.29 o 
  -1  15   3       54.76       61.74      4.42 o 
   0  15   3      377.71      364.37      8.38 o 
   1  15   3        6.65        6.74      2.53 o 
   2  15   3        0.01        4.80      2.39 o 
   3  15   3       10.39       11.82      3.43 o 
   4  15   3        5.95        3.25      5.11 o 
  -4  16   3        7.64       11.97      3.63 o 
  -3  16   3       36.30       23.67      3.84 o 
  -2  16   3        3.48        6.62      3.36 o 
  -1  16   3       10.62        4.62      3.40 o 
   0  16   3      107.91       98.79      5.23 o 
   1  16   3       64.46       54.41      5.93 o 
   2  16   3       38.85       39.41      5.05 o 
   3  16   3        1.80        5.23      3.27 o 
  -3  17   3        9.61        6.72      3.18 o 
  -2  17   3        0.76        2.29      3.48 o 
  -1  17   3        2.35        5.57      3.13 o 
   0  17   3       32.20       40.25      4.34 o 
   1  17   3       45.46       45.99      3.78 o 
   2  17   3        3.01        2.36      3.12 o 
   3  17   3        1.49       -3.18      3.18 o 
  -3  18   3        1.90        7.81      3.71 o 
  -2  18   3        1.76        1.56      3.53 o 
  -1  18   3        0.84        0.05      1.76 o 
   0  18   3        4.64        2.04      2.06 o 
   1  18   3        0.99        1.07      2.31 o 
   2  18   3       16.43       19.45      4.19 o 
   3  18   3        0.52        2.82      3.52 o 
  -2  19   3        5.24        5.24      3.32 o 
  -1  19   3        3.98        2.92      2.87 o 
   0  19   3        5.79        4.12      2.83 o 
   1  19   3       24.26       20.60      5.02 o 
   2  19   3        4.16        3.94      3.76 o 
  -2  20   3        5.16        7.82      2.86 o 
  -1  20   3        0.02        6.58      3.60 o 
   0  20   3        2.77        7.34      3.97 o 
   1  20   3        2.01        0.14      3.59 o 
  -1  21   3        1.13        0.01      2.63 o 
   0  21   3        2.31        2.75      3.85 o 
  -6   0   4       70.70       57.42     11.61 o 
  -5   0   4      150.03      154.32     13.05 o 
  -4   0   4      326.15      327.71     10.39 o 
  -3   0   4        6.10       21.32      7.69 o 
  -2   0   4      500.53      493.40      8.98 o 
  -1   0   4       30.21       50.45      2.78 o 
   0   0   4    13059.70    12517.73     68.93 o 
   1   0   4      296.32      316.63      8.68 o 
   2   0   4     3633.69     3993.53     53.68 o 
   3   0   4      299.20      338.06      6.87 o 
   4   0   4      123.70      102.48      9.10 o 
   5   0   4       14.55       13.86      3.81 o 
  -6   1   4        4.88        2.67      2.92 o 
  -5   1   4      244.59      267.96     16.38 o 
  -4   1   4        7.63       13.95      1.90 o 
  -3   1   4       17.42       24.91      2.13 o 
  -2   1   4       86.48      107.79      2.98 o 
  -1   1   4       11.99        7.01      1.17 o 
   0   1   4       18.33       11.57      1.25 o 
   1   1   4      854.80      823.54      6.62 o 
   2   1   4      138.88      130.62      3.02 o 
   3   1   4       40.83       40.12      4.58 o 
   4   1   4        1.27        1.69      3.67 o 
   5   1   4        2.02       -0.59      3.02 o 
  -6   2   4        0.46        1.62      2.61 o 
  -5   2   4       31.95       28.22      3.34 o 
  -4   2   4        0.03        4.72      1.29 o 
  -3   2   4      107.19       99.33      4.58 o 
  -2   2   4      757.45      886.67      8.46 o 
  -1   2   4      353.80      363.65      3.48 o 
   0   2   4     1571.97     1534.31      7.32 o 
   1   2   4      417.46      342.08      7.52 o 
   2   2   4      201.25      223.29      5.28 o 
   3   2   4      332.98      331.95      6.32 o 
   4   2   4      132.91      122.96      5.60 o 
   5   2   4       10.68        9.90      2.97 o 
  -6   3   4        3.10       12.57      4.79 o 
  -5   3   4        3.73        2.47      2.03 o 
  -4   3   4      342.67      339.81      7.94 o 
  -3   3   4      212.73      200.17      4.11 o 
  -2   3   4      373.09      353.07      4.40 o 
  -1   3   4      568.96      608.83      4.43 o 
   0   3   4     2453.01     2292.35     10.98 o 
   1   3   4       42.83       48.76      2.77 o 
   2   3   4      687.23      799.13     14.35 o 
   3   3   4        4.45       11.77      2.34 o 
   4   3   4        2.28        8.84      2.57 o 
   5   3   4        5.03        7.42      3.36 o 
  -6   4   4        4.40        3.79      3.18 o 
  -5   4   4       65.83       76.77      6.28 o 
  -4   4   4        7.26       -0.13      2.34 o 
  -3   4   4       22.31       40.67      2.48 o 
  -2   4   4       15.45       13.67      2.44 o 
  -1   4   4     1212.09     1209.84     13.30 o 
   0   4   4       26.39       41.61      1.68 o 
   1   4   4       27.60       33.72      2.39 o 
   2   4   4       73.86       66.52      3.28 o 
   3   4   4      167.18      153.41      5.90 o 
   4   4   4        4.27        3.45      2.47 o 
   5   4   4       46.43       38.42      7.32 o 
  -6   5   4        0.01       -3.65      3.65 o 
  -5   5   4        0.26        3.79      2.69 o 
  -4   5   4        1.79        4.74      2.01 o 
  -3   5   4        1.43        6.18      2.71 o 
  -2   5   4       14.30       22.04      1.88 o 
  -1   5   4      273.53      259.05      5.88 o 
   0   5   4        1.13        2.97      1.39 o 
   1   5   4        0.03        1.21      1.19 o 
   2   5   4      244.88      227.86      6.11 o 
   3   5   4       68.91       78.74      4.74 o 
   4   5   4       32.73       39.92      3.56 o 
   5   5   4        0.01        1.71      4.36 o 
  -5   6   4       52.23       51.31      4.96 o 
  -4   6   4       13.28       11.09      2.35 o 
  -3   6   4        3.35        6.61      1.90 o 
  -2   6   4        0.05        3.10      1.25 o 
  -1   6   4      573.77      567.33      6.78 o 
   0   6   4      263.02      310.78      4.08 o 
   1   6   4      595.73      627.06      9.00 o 
   2   6   4        1.52       15.75      3.00 o 
   3   6   4       10.26        8.62      2.93 o 
   4   6   4        5.87        7.31      2.26 o 
   5   6   4       43.43       59.38     10.09 o 
  -5   7   4       16.56       17.60      4.15 o 
  -4   7   4       38.68       34.88      4.20 o 
  -3   7   4        0.50        5.93      1.82 o 
  -2   7   4      386.59      343.35      4.99 o 
  -1   7   4      234.20      246.64      5.92 o 
   0   7   4       31.73       32.46      1.77 o 
   1   7   4      268.28      270.32      5.07 o 
   2   7   4       20.89       30.83      2.79 o 
   3   7   4       54.69       49.85      4.71 o 
   4   7   4        3.45        6.20      3.60 o 
   5   7   4        0.13        2.81      3.46 o 
  -5   8   4       41.34       38.98      5.38 o 
  -4   8   4        6.33        7.86      6.29 o 
  -3   8   4       45.65       58.07      5.41 o 
  -2   8   4        0.49       14.03      4.02 o 
  -1   8   4        4.25        6.68      1.82 o 
   0   8   4       18.51       20.58      1.97 o 
   1   8   4      226.23      254.26      5.08 o 
   2   8   4      236.48      257.91      5.77 o 
   3   8   4        1.50       -0.93      2.43 o 
   4   8   4        2.05        3.71      2.46 o 
   5   8   4        1.59        1.23      3.43 o 
  -5   9   4        6.88        4.43      2.63 o 
  -4   9   4       73.03       84.17      6.79 o 
  -3   9   4      114.61      110.12      5.77 o 
  -2   9   4       48.63       61.91      4.23 o 
  -1   9   4      405.46      453.13      7.20 o 
   0   9   4      126.45      126.38      4.31 o 
   1   9   4       27.89       23.91      1.96 o 
   2   9   4        1.05        2.89      2.52 o 
   3   9   4       28.46       26.30      2.78 o 
   4   9   4       12.59       16.78      4.09 o 
   5   9   4       44.83       48.52      5.25 o 
  -5  10   4        0.00        1.72      2.11 o 
  -4  10   4        2.22        0.17      3.58 o 
  -3  10   4        0.70        2.68      2.29 o 
  -2  10   4      148.58      146.03      5.46 o 
  -1  10   4        2.05        5.25      2.08 o 
   0  10   4      262.36      274.13      4.96 o 
   1  10   4       37.67       34.41      2.18 o 
   2  10   4       26.92       19.38      3.43 o 
   3  10   4       20.64       29.31      6.16 o 
   4  10   4        2.69        4.68      3.63 o 
   5  10   4        1.98        0.90      5.99 o 
  -5  11   4        0.16        0.09      4.12 o 
  -4  11   4        1.02       13.00      4.14 o 
  -3  11   4       30.35       26.67      3.54 o 
  -2  11   4      641.78      668.63     13.86 o 
  -1  11   4        6.38        9.49      2.16 o 
   0  11   4       33.19       43.79      4.10 o 
   1  11   4        4.02       11.05      2.18 o 
   2  11   4        0.47        0.98      2.31 o 
   3  11   4       97.64      103.18      5.42 o 
   4  11   4      116.24      111.28      7.88 o 
  -5  12   4        1.47        5.10      3.03 o 
  -4  12   4       17.43       19.55      4.95 o 
  -3  12   4      363.60      355.32     16.41 o 
  -2  12   4        1.38        9.66      3.99 o 
  -1  12   4       44.45       39.33      3.00 o 
   0  12   4       82.96       78.30      3.19 o 
   1  12   4       85.28       84.84      4.41 o 
   2  12   4        9.59        6.55      2.39 o 
   3  12   4        3.84        5.98      3.42 o 
   4  12   4        6.28        7.11      3.61 o 
  -4  13   4       11.89       14.76      5.50 o 
  -3  13   4        3.62       15.05      3.99 o 
  -2  13   4        0.80        3.42      2.94 o 
  -1  13   4       15.59       32.24      2.73 o 
   0  13   4      140.83      124.29      3.74 o 
   1  13   4        3.97        4.28      2.11 o 
   2  13   4       36.46       39.04      3.46 o 
   3  13   4        7.57        6.36      4.28 o 
   4  13   4       20.47       22.75      6.51 o 
  -4  14   4        4.36        6.02      3.88 o 
  -3  14   4        1.90       16.36      4.22 o 
  -2  14   4        1.15        8.14      3.68 o 
  -1  14   4      177.23      170.43      5.70 o 
   0  14   4      169.36      171.44      5.00 o 
   1  14   4       97.65       88.89      3.78 o 
   2  14   4       50.34       48.28      3.75 o 
   3  14   4        2.11        7.23      3.49 o 
   4  14   4        0.16        8.88      4.07 o 
  -4  15   4        5.80        7.43      4.60 o 
  -3  15   4       60.27       55.45      6.34 o 
  -2  15   4       48.14       49.83      4.90 o 
  -1  15   4       14.75       11.73      3.48 o 
   0  15   4        5.29       11.36      2.93 o 
   1  15   4        9.92        6.02      2.43 o 
   2  15   4       11.51       12.40      4.18 o 
   3  15   4        8.98        7.06      3.43 o 
  -4  16   4       11.11       15.64      3.46 o 
  -3  16   4        0.00        1.13      3.35 o 
  -2  16   4       10.13        3.36      2.59 o 
  -1  16   4       22.58       23.22      3.68 o 
   0  16   4       11.30       16.88      3.11 o 
   1  16   4       11.70        9.41      2.80 o 
   2  16   4        4.53        6.84      3.62 o 
   3  16   4        8.63       10.40      3.62 o 
  -3  17   4       37.13       44.23      8.92 o 
  -2  17   4       24.30       23.40      4.09 o 
  -1  17   4        2.51        1.26      3.12 o 
   0  17   4        0.07        0.82      1.98 o 
   1  17   4       15.82       15.10      2.64 o 
   2  17   4        8.94       13.01      3.58 o 
   3  17   4       14.69       14.43      3.75 o 
  -3  18   4        0.83        3.21      2.90 o 
  -2  18   4        4.88        5.50      3.32 o 
  -1  18   4        0.54        0.72      3.27 o 
   0  18   4       66.91       65.99      5.51 o 
   1  18   4       16.95       13.93      2.77 o 
   2  18   4        2.61        4.25      3.20 o 
  -2  19   4        2.80        4.29      3.74 o 
  -1  19   4        1.35        6.38      2.61 o 
   0  19   4       12.95       18.99      3.95 o 
   1  19   4        0.83        1.17      3.66 o 
   2  19   4        0.00       18.95      4.62 o 
  -2  20   4        1.01       11.38      7.24 o 
  -1  20   4        2.62        5.42      2.86 o 
   0  20   4        6.36        7.80      3.46 o 
   1  20   4        5.20        9.95      4.03 o 
  -6   1   5        0.43        8.07      2.66 o 
  -5   1   5       57.27       53.98      4.55 o 
  -4   1   5      472.04      517.98     10.31 o 
  -3   1   5      267.34      252.02      4.87 o 
  -2   1   5       16.91       13.75      1.66 o 
  -1   1   5      279.89      230.22      3.40 o 
   0   1   5       65.11       83.02      2.28 o 
   1   1   5       58.50       53.40      1.75 o 
   2   1   5      251.42      236.96      5.40 o 
   3   1   5        4.31       13.32      3.26 o 
   4   1   5        3.92        9.99      4.48 o 
   5   1   5       10.80       12.99      4.32 o 
  -6   2   5       14.79       11.02      6.10 o 
  -5   2   5       14.05       13.11      2.51 o 
  -4   2   5        9.10       19.40      2.32 o 
  -3   2   5       19.66       22.10      2.23 o 
  -2   2   5      366.29      455.22      7.08 o 
  -1   2   5     1077.42      990.66     12.13 o 
   0   2   5       45.65       41.52      2.29 o 
   1   2   5       15.41       21.67      2.20 o 
   2   2   5        3.44        6.67      2.52 o 
   3   2   5      153.92      168.87     12.59 o 
   4   2   5       36.65       29.41      4.08 o 
   5   2   5        7.24        5.03      2.90 o 
  -6   3   5        2.32       -1.75      3.64 o 
  -5   3   5       37.96       35.06      3.94 o 
  -4   3   5        0.58       10.39      2.14 o 
  -3   3   5       32.50       43.71      2.65 o 
  -2   3   5        4.77        5.49      1.29 o 
  -1   3   5      654.20      653.85      6.11 o 
   0   3   5      123.90      130.68      2.75 o 
   1   3   5      254.96      266.50      5.60 o 
   2   3   5       13.39       19.56      2.30 o 
   3   3   5       94.25       96.27      4.54 o 
   4   3   5       56.46       47.94      4.38 o 
   5   3   5        0.13        1.32      2.85 o 
  -6   4   5        0.33        0.01      3.62 o 
  -5   4   5        0.04        0.41      2.47 o 
  -4   4   5       72.69       60.02      3.91 o 
  -3   4   5        5.68        3.92      1.94 o 
  -2   4   5       14.16       21.65      1.51 o 
  -1   4   5      433.17      471.40      7.36 o 
   0   4   5       94.29       84.98      3.10 o 
   1   4   5      324.48      319.35      6.54 o 
   2   4   5        0.55        5.60      3.11 o 
   3   4   5       41.60       47.30      3.87 o 
   4   4   5        7.73       13.03      3.68 o 
   5   4   5        4.43        9.44      4.89 o 
  -6   5   5        0.45        2.66      5.96 o 
  -5   5   5       53.90       44.48      5.76 o 
  -4   5   5       41.08       33.79      3.12 o 
  -3   5   5        9.22        7.27      2.19 o 
  -2   5   5       14.10       16.62      1.92 o 
  -1   5   5      504.36      515.23      7.32 o 
   0   5   5      329.76      346.39      5.14 o 
   1   5   5      205.33      249.30      5.93 o 
   2   5   5       15.87       15.11      4.45 o 
   3   5   5       52.41       52.41      3.88 o 
   4   5   5       64.22       50.28      4.03 o 
   5   5   5        5.41        9.67      3.14 o 
  -5   6   5       15.54       20.37      3.14 o 
  -4   6   5        3.78        6.74      2.33 o 
  -3   6   5        4.48        7.08      1.99 o 
  -2   6   5      175.50      184.52      4.25 o 
  -1   6   5        0.19        4.13      2.09 o 
   0   6   5      357.84      331.58      5.75 o 
   1   6   5       12.45       10.89      1.98 o 
   2   6   5      236.95      255.49     12.73 o 
   3   6   5       66.26       75.96      4.29 o 
   4   6   5        0.01        2.19      2.32 o 
   5   6   5        1.29        3.41      3.89 o 
  -5   7   5        5.37        7.71      3.51 o 
  -4   7   5        0.97        7.05      5.78 o 
  -3   7   5        0.18       -0.22      3.32 o 
  -2   7   5       41.25       33.96      2.17 o 
  -1   7   5       17.57       16.19      2.32 o 
   0   7   5       31.72       32.59      1.82 o 
   1   7   5       87.88       96.43      4.88 o 
   2   7   5      260.68      216.86      5.51 o 
   3   7   5       29.03       24.57      4.21 o 
   4   7   5        0.24       -0.45      2.58 o 
   5   7   5        1.91        6.09      3.70 o 
  -5   8   5        1.55        1.96      3.36 o 
  -4   8   5       83.25       84.50      7.56 o 
  -3   8   5       51.28       50.04      4.56 o 
  -2   8   5       32.23       39.82      2.57 o 
  -1   8   5      238.80      211.67      6.60 o 
   0   8   5      249.74      236.06      4.89 o 
   1   8   5        3.74        3.76      1.57 o 
   2   8   5       31.99       34.62      5.08 o 
   3   8   5       28.53       37.94      4.06 o 
   4   8   5       14.88       16.44      4.18 o 
   5   8   5        7.11        3.18      6.14 o 
  -5   9   5        0.13        0.21      3.03 o 
  -4   9   5       74.43       74.77      5.65 o 
  -3   9   5       23.38       16.53      3.29 o 
  -2   9   5      144.54      143.22      6.08 o 
  -1   9   5       36.52       39.45      2.77 o 
   0   9   5       72.09       68.43      3.20 o 
   1   9   5       41.05       39.36      2.65 o 
   2   9   5       12.40        8.92      2.97 o 
   3   9   5        7.53        7.99      3.17 o 
   4   9   5        0.03        2.16      4.47 o 
  -5  10   5        2.53        5.36      4.98 o 
  -4  10   5       68.01       71.26      7.15 o 
  -3  10   5      195.28      169.08     10.18 o 
  -2  10   5      511.20      531.80     10.06 o 
  -1  10   5       22.16       41.02      3.56 o 
   0  10   5       58.68       48.56      2.56 o 
   1  10   5       23.56       26.00      2.08 o 
   2  10   5      100.30      111.90      4.74 o 
   3  10   5        2.98       -0.69      2.71 o 
   4  10   5       31.37       34.63      4.16 o 
  -5  11   5        0.12        3.74      3.80 o 
  -4  11   5        2.16        6.30      3.51 o 
  -3  11   5       61.98       49.33      5.94 o 
  -2  11   5       73.02       83.59      5.52 o 
  -1  11   5      126.06      126.02      4.32 o 
   0  11   5      141.47      141.57      4.17 o 
   1  11   5        3.67        3.67      1.82 o 
   2  11   5       17.07       10.89      2.53 o 
   3  11   5       21.81       23.53      4.69 o 
   4  11   5        7.77       11.85      4.01 o 
  -5  12   5        0.22        5.28      2.62 o 
  -4  12   5       10.62        5.34      4.06 o 
  -3  12   5       58.97       57.59      7.07 o 
  -2  12   5       10.38       31.11      5.00 o 
  -1  12   5       21.55       27.13      2.91 o 
   0  12   5      208.50      208.06      7.07 o 
   1  12   5       38.88       31.05      2.34 o 
   2  12   5       81.73       75.74      3.96 o 
   3  12   5       13.46       10.29      3.66 o 
   4  12   5        0.51        1.81      3.49 o 
  -4  13   5        1.70        7.88      4.46 o 
  -3  13   5        5.13        9.65      3.77 o 
  -2  13   5       41.00       44.60      5.43 o 
  -1  13   5        2.73        4.02      2.31 o 
   0  13   5       97.98       80.39      4.33 o 
   1  13   5        0.15        1.66      2.02 o 
   2  13   5        8.88        7.33      3.11 o 
   3  13   5       11.74       12.00      3.83 o 
   4  13   5        8.69        1.70      3.68 o 
  -4  14   5        0.68        9.38      3.59 o 
  -3  14   5        7.72        4.34      3.37 o 
  -2  14   5       84.50       80.77      8.54 o 
  -1  14   5        0.08        0.51      2.34 o 
   0  14   5       68.94       72.59      6.58 o 
   1  14   5      195.36      205.67      7.82 o 
   2  14   5        4.44        4.50      2.40 o 
   3  14   5       18.65       13.72      5.39 o 
  -4  15   5        0.01        6.29      2.98 o 
  -3  15   5        2.88        5.92      3.33 o 
  -2  15   5       25.82       29.92      4.18 o 
  -1  15   5        0.70        0.90      3.17 o 
   0  15   5       37.75       39.03      3.74 o 
   1  15   5       11.96       10.95      2.71 o 
   2  15   5       24.47       24.18      4.43 o 
   3  15   5        2.14        9.49      5.84 o 
  -3  16   5        9.48        7.68      3.40 o 
  -2  16   5       25.00       27.29      6.02 o 
  -1  16   5       21.38       13.30      4.52 o 
   0  16   5       84.74       84.66      5.64 o 
   1  16   5       65.86       51.98      5.41 o 
   2  16   5       13.75       10.87      3.64 o 
   3  16   5       11.70        6.08      5.33 o 
  -3  17   5        2.42       -3.58      3.79 o 
  -2  17   5        0.00        5.51      3.07 o 
  -1  17   5       17.52       13.08      3.74 o 
   0  17   5       37.27       37.22      4.08 o 
   1  17   5        1.51        5.25      3.34 o 
   2  17   5       14.46        8.89      4.89 o 
  -3  18   5        2.72        2.72      4.84 o 
  -2  18   5       63.32       77.59      8.53 o 
  -1  18   5        2.57       10.09      4.59 o 
   0  18   5       11.70       11.81      2.88 o 
   1  18   5        9.11        9.20      4.29 o 
   2  18   5        0.36        5.18      4.10 o 
  -2  19   5        0.60        5.42      3.30 o 
  -1  19   5        4.23       10.01      2.92 o 
   0  19   5        2.27        3.95      2.47 o 
   1  19   5        1.88        0.00      3.72 o 
  -1  20   5        6.73       13.71      3.38 o 
   0  20   5        9.81        6.88      4.54 o 
  -6   0   6        1.51        1.33      7.04 o 
  -5   0   6      151.82      151.20     31.89 o 
  -4   0   6      411.10      498.51     23.78 o 
  -3   0   6      402.31      365.61     14.11 o 
  -2   0   6      160.38      153.97      7.56 o 
  -1   0   6      390.88      486.59      7.96 o 
   0   0   6      421.80      441.18     10.48 o 
   1   0   6       90.24       97.73      3.88 o 
   2   0   6       16.39       21.68      3.89 o 
   3   0   6        0.71        4.11      2.66 o 
   4   0   6        0.71       -4.76      4.79 o 
   5   0   6       22.98       32.32      9.95 o 
  -6   1   6        0.70       -4.72      4.82 o 
  -5   1   6       28.99       23.86      2.77 o 
  -4   1   6        2.31        2.36      1.14 o 
  -3   1   6        0.89        1.91      1.83 o 
  -2   1   6       81.83       85.39      3.66 o 
  -1   1   6       71.99       88.59      2.51 o 
   0   1   6        4.99        7.92      1.52 o 
   1   1   6      927.86      930.07     14.37 o 
   2   1   6       35.52       29.81      3.51 o 
   3   1   6      128.63      139.06     10.00 o 
   4   1   6       11.67       14.03      4.19 o 
   5   1   6        0.51        0.83      3.08 o 
  -6   2   6        0.05        1.77      5.96 o 
  -5   2   6       13.00       15.07      3.12 o 
  -4   2   6      450.17      467.92     11.44 o 
  -3   2   6      418.44      385.97      5.80 o 
  -2   2   6        0.67        6.25      1.36 o 
  -1   2   6       80.17       76.83      2.60 o 
   0   2   6       12.71       17.24      1.66 o 
   1   2   6        0.16        3.56      1.56 o 
   2   2   6      112.19      102.19      3.92 o 
   3   2   6       83.96       92.04      4.65 o 
   4   2   6        8.09        6.94      4.27 o 
   5   2   6       15.87       13.95      4.10 o 
  -6   3   6        6.97       14.68      4.60 o 
  -5   3   6        0.11        0.24      2.33 o 
  -4   3   6        1.31        8.52      1.53 o 
  -3   3   6       68.86       79.05      3.50 o 
  -2   3   6        1.21       13.06      2.23 o 
  -1   3   6       64.58       62.44      2.64 o 
   0   3   6      253.05      276.64      4.28 o 
   1   3   6      204.26      177.89      5.11 o 
   2   3   6       11.79       14.64      3.23 o 
   3   3   6        1.06        2.26      1.87 o 
   4   3   6      127.73      113.60     12.19 o 
   5   3   6        7.22       10.23      4.80 o 
  -5   4   6        7.75        4.85      2.21 o 
  -4   4   6       46.38       46.35      3.20 o 
  -3   4   6      283.19      265.74      4.75 o 
  -2   4   6      281.90      299.38      4.62 o 
  -1   4   6        0.50        0.59      1.51 o 
   0   4   6      256.34      281.28      5.38 o 
   1   4   6      204.63      192.71      4.47 o 
   2   4   6       11.89        6.27      2.33 o 
   3   4   6       75.93       90.75      6.86 o 
   4   4   6        1.73        1.56      3.51 o 
   5   4   6       35.10       29.86      6.13 o 
  -5   5   6        0.00        3.79      3.00 o 
  -4   5   6       18.24       11.42      4.28 o 
  -3   5   6       91.97       99.48      4.11 o 
  -2   5   6      173.11      184.72      8.64 o 
  -1   5   6      189.93      193.70      8.15 o 
   0   5   6     1008.95     1032.81     13.93 o 
   1   5   6       59.88       64.53      4.64 o 
   2   5   6      129.38      131.29      5.08 o 
   3   5   6        2.16        3.68      2.49 o 
   4   5   6       18.68       18.81      3.26 o 
   5   5   6        6.72       -0.49      3.03 o 
  -5   6   6       18.39       16.29      3.11 o 
  -4   6   6      256.01      251.07     14.67 o 
  -3   6   6       30.02       45.13      7.07 o 
  -2   6   6       58.95       63.45      3.48 o 
  -1   6   6       71.17       82.54      3.69 o 
   0   6   6     1052.48     1049.41     14.53 o 
   1   6   6       19.22       11.68      2.73 o 
   2   6   6       54.15       51.91      4.79 o 
   3   6   6      121.89      111.73      5.24 o 
   4   6   6       24.66       21.03      3.38 o 
   5   6   6        0.07       -4.83      4.83 o 
  -5   7   6        0.26        4.22      4.58 o 
  -4   7   6       10.44        6.51      3.88 o 
  -3   7   6       16.22       13.95      3.31 o 
  -2   7   6       19.11       23.93      3.51 o 
  -1   7   6       18.63       21.76      2.68 o 
   0   7   6       76.56       78.07      2.68 o 
   1   7   6       18.87       16.19      3.21 o 
   2   7   6       36.68       38.91      3.70 o 
   3   7   6       18.27       24.05      3.39 o 
   4   7   6       11.52        7.63      2.46 o 
  -5   8   6        7.75        8.21      3.07 o 
  -4   8   6        2.02       10.09      3.17 o 
  -3   8   6        1.34        5.17      2.60 o 
  -2   8   6      101.85      104.26      4.08 o 
  -1   8   6        4.47        0.86      2.45 o 
   0   8   6      243.23      253.08      4.37 o 
   1   8   6        1.18        4.09      2.77 o 
   2   8   6       32.89       32.13      3.90 o 
   3   8   6       23.81       29.56      3.82 o 
   4   8   6        4.14        7.04      3.34 o 
  -5   9   6       28.85       28.72      4.94 o 
  -4   9   6       65.92       55.55      6.06 o 
  -3   9   6       16.04       18.16      5.18 o 
  -2   9   6       13.00       19.21      3.78 o 
  -1   9   6      122.88      111.88      4.10 o 
   0   9   6       19.53       13.51      1.66 o 
   1   9   6       85.09       80.29      3.81 o 
   2   9   6       22.58       19.34      3.14 o 
   3   9   6        3.98        0.83      2.80 o 
   4   9   6       10.87       13.20      3.81 o 
  -5  10   6        0.29        0.85      2.85 o 
  -4  10   6        5.49        5.77      3.35 o 
  -3  10   6       82.18       65.73      5.41 o 
  -2  10   6       29.46       34.31      4.85 o 
  -1  10   6       99.09       94.52      4.06 o 
   0  10   6       44.15       38.60      2.31 o 
   1  10   6        2.07        7.87      2.59 o 
   2  10   6        7.81       10.41      3.09 o 
   3  10   6        1.85        3.14      2.98 o 
   4  10   6        2.95        4.75      3.59 o 
  -5  11   6        7.09       11.60      2.67 o 
  -4  11   6        8.26        4.23      2.93 o 
  -3  11   6       26.71       28.49      3.91 o 
  -2  11   6      277.45      252.05      8.30 o 
  -1  11   6       12.73       22.50      3.78 o 
   0  11   6       11.20        7.42      1.96 o 
   1  11   6        1.55        4.73      2.81 o 
   2  11   6       18.00       23.55      3.11 o 
   3  11   6        9.05       10.09      3.14 o 
   4  11   6        0.25       -1.42      3.30 o 
  -4  12   6        3.09        3.60      2.86 o 
  -3  12   6        0.67        9.98      4.35 o 
  -2  12   6       39.19       40.54      5.81 o 
  -1  12   6      267.87      254.61      7.88 o 
   0  12   6       66.35       60.71      3.93 o 
   1  12   6        0.01        0.36      2.42 o 
   2  12   6        1.04        2.75      4.15 o 
   3  12   6        8.35       21.37      4.61 o 
   4  12   6        3.13       10.30      3.55 o 
  -4  13   6        0.01        6.83      3.95 o 
  -3  13   6        1.53        2.98      4.31 o 
  -2  13   6      118.17      116.89      6.92 o 
  -1  13   6       36.24       33.28      4.06 o 
   0  13   6      220.10      226.48      6.90 o 
   1  13   6       10.04        4.60      2.63 o 
   2  13   6        4.35        4.09      2.80 o 
   3  13   6        0.94       -0.08      3.32 o 
  -4  14   6        5.02        9.37      5.65 o 
  -3  14   6       14.74       14.89      3.25 o 
  -2  14   6        0.39        4.61      4.22 o 
  -1  14   6        2.31        2.33      2.54 o 
   0  14   6        6.88       12.66      2.93 o 
   1  14   6       28.06       23.50      3.20 o 
   2  14   6       17.28       16.92      3.22 o 
   3  14   6        6.18        4.71      3.40 o 
  -4  15   6       10.38       11.34      3.78 o 
  -3  15   6       11.27        8.29      4.05 o 
  -2  15   6        5.43       15.59      4.49 o 
  -1  15   6        4.54        9.35      3.69 o 
   0  15   6       23.27       21.72      2.92 o 
   1  15   6       49.81       54.22      7.33 o 
   2  15   6       70.99       77.33      4.57 o 
   3  15   6        9.98        6.46      3.49 o 
  -3  16   6        9.82        9.92      3.76 o 
  -2  16   6        3.83        4.19      2.91 o 
  -1  16   6        0.01        2.64      3.14 o 
   0  16   6        0.06       -0.30      2.49 o 
   1  16   6        4.23       13.14      3.67 o 
   2  16   6        5.81        6.97      4.40 o 
  -3  17   6       43.41       50.72      6.03 o 
  -2  17   6        2.43        4.29      3.89 o 
  -1  17   6        0.34        5.30      3.48 o 
   0  17   6        8.16        4.48      2.55 o 
   1  17   6        1.03        5.64      3.33 o 
   2  17   6       13.38        5.58      4.34 o 
  -2  18   6       42.26       55.23      8.71 o 
  -1  18   6        2.24        1.62      3.17 o 
   0  18   6        2.14       -1.81      4.45 o 
   1  18   6        1.52        4.33      3.21 o 
   2  18   6        1.60       -0.27      4.77 o 
  -2  19   6        2.68       -2.10      5.68 o 
  -1  19   6        0.16        0.03      2.95 o 
   0  19   6        8.13        4.70      3.92 o 
   1  19   6        5.18        7.11      4.18 o 
  -5   1   7       40.45       40.12      4.03 o 
  -4   1   7       77.99       78.10      3.68 o 
  -3   1   7        2.35        7.58      2.04 o 
  -2   1   7      245.95      269.09      4.96 o 
  -1   1   7       27.37       37.04      2.35 o 
   0   1   7        9.09        5.36      1.65 o 
   1   1   7        0.00        4.34      2.36 o 
   2   1   7        0.80        1.00      2.86 o 
   3   1   7       19.55       24.15      4.35 o 
   4   1   7        1.44        7.63      3.47 o 
   5   1   7       15.64       15.49      2.56 o 
  -5   2   7        0.32        0.80      2.26 o 
  -4   2   7       79.54       63.11      3.43 o 
  -3   2   7      226.59      242.69      5.13 o 
  -2   2   7        6.14        9.46      1.98 o 
  -1   2   7       14.74       12.61      1.96 o 
   0   2   7      575.76      555.27      9.11 o 
   1   2   7        8.71       10.92      3.43 o 
   2   2   7       15.33       10.81      2.40 o 
   3   2   7       50.45       47.24      5.38 o 
   4   2   7        0.66        0.86      2.93 o 
   5   2   7        7.88        0.00      8.03 o 
  -5   3   7       69.29       73.89      5.92 o 
  -4   3   7       28.38       24.77      2.75 o 
  -3   3   7      112.35      121.36      5.25 o 
  -2   3   7       73.38       68.03      6.59 o 
  -1   3   7       61.28       62.42      3.34 o 
   0   3   7      545.66      517.85      6.21 o 
   1   3   7        3.42        3.19      1.22 o 
   2   3   7       26.99       27.59      3.12 o 
   3   3   7       11.06        9.79      2.88 o 
   4   3   7       58.69       45.00      6.27 o 
  -5   4   7        2.98        3.68      2.77 o 
  -4   4   7       29.39       31.13      3.98 o 
  -3   4   7       80.02       87.05      5.17 o 
  -2   4   7      374.56      349.96      6.14 o 
  -1   4   7       12.91       15.94      1.62 o 
   0   4   7        0.01        3.33      1.06 o 
   1   4   7       37.51       51.76      3.56 o 
   2   4   7        0.05        3.98      2.07 o 
   3   4   7        0.82        3.63      2.43 o 
   4   4   7       26.04       17.11      4.27 o 
  -5   5   7       29.37       26.36      4.84 o 
  -4   5   7      113.11      116.18      8.14 o 
  -3   5   7       48.90       71.26      3.77 o 
  -2   5   7       22.22       24.19      3.28 o 
  -1   5   7      118.53      106.46      4.07 o 
   0   5   7      571.67      571.50      8.81 o 
   1   5   7       51.94       46.65      3.56 o 
   2   5   7        0.09        2.50      3.69 o 
   3   5   7       60.63       49.99      4.83 o 
   4   5   7        2.82        9.56      3.18 o 
  -5   6   7        0.02        3.11      4.50 o 
  -4   6   7       10.79        8.66      4.44 o 
  -3   6   7        0.11        1.56      1.73 o 
  -2   6   7       12.48       25.98      2.99 o 
  -1   6   7        4.61        8.37      3.48 o 
   0   6   7       41.10       41.95      3.35 o 
   1   6   7       58.26       57.10      3.65 o 
   2   6   7        1.30        7.41      2.66 o 
   3   6   7       54.47       40.67      4.19 o 
   4   6   7        0.20        4.33      3.60 o 
  -5   7   7       14.52       11.18      3.45 o 
  -4   7   7        0.06        4.01      2.22 o 
  -3   7   7       43.07       43.32      4.68 o 
  -2   7   7       70.73       74.57      8.32 o 
  -1   7   7      104.84      101.18      4.62 o 
   0   7   7      587.08      625.44      9.39 o 
   1   7   7        4.30       14.50      2.80 o 
   2   7   7       17.93       16.65      3.84 o 
   3   7   7        3.98       10.90      2.86 o 
   4   7   7       12.04        7.79      3.73 o 
  -5   8   7       17.93        8.21      3.50 o 
  -4   8   7        6.76        1.53      4.90 o 
  -3   8   7       10.47       11.39      4.27 o 
  -2   8   7       36.91       32.15      5.02 o 
  -1   8   7      127.61      134.41      5.07 o 
   0   8   7       30.17       26.92      2.22 o 
   1   8   7       99.85      104.17      6.11 o 
   2   8   7        0.08       -2.13      2.74 o 
   3   8   7       23.95       26.61      4.45 o 
   4   8   7        0.63        4.38      6.36 o 
  -5   9   7        0.97        1.27      3.76 o 
  -4   9   7        6.43        4.14      3.17 o 
  -3   9   7        9.03        4.52      2.92 o 
  -2   9   7       94.67       97.03      5.69 o 
  -1   9   7       91.13       95.03      4.63 o 
   0   9   7       31.82       27.67      3.32 o 
   1   9   7        0.11        2.43      2.64 o 
   2   9   7       16.28       18.79      4.19 o 
   3   9   7        7.31       13.34      3.75 o 
   4   9   7        0.03       -1.06      6.48 o 
  -5  10   7       19.92       12.88      3.77 o 
  -4  10   7        1.68        7.58      3.14 o 
  -3  10   7       59.67       59.50      5.81 o 
  -2  10   7       68.09       56.36      4.85 o 
  -1  10   7      179.78      186.85      6.05 o 
   0  10   7       45.03       42.15      3.61 o 
   1  10   7       57.31       67.81      3.95 o 
   2  10   7       19.56       16.75      3.32 o 
   3  10   7       29.92       33.96      4.48 o 
   4  10   7        0.84        9.09      4.60 o 
  -4  11   7        7.44       12.41      3.01 o 
  -3  11   7       13.91        9.59      6.14 o 
  -2  11   7       14.54       10.26      3.83 o 
  -1  11   7      367.39      367.91      9.28 o 
   0  11   7       11.37       11.43      2.52 o 
   1  11   7       12.06       15.14      3.40 o 
   2  11   7       16.85       20.92      3.84 o 
   3  11   7        8.02        9.93      2.92 o 
   4  11   7        0.65        3.32      4.51 o 
  -4  12   7        0.47        3.51      2.75 o 
  -3  12   7       12.77       17.31      4.29 o 
  -2  12   7       13.78        6.15      3.75 o 
  -1  12   7        0.32       -2.10      2.78 o 
   0  12   7        0.05        2.89      2.23 o 
   1  12   7        1.40       -0.14      2.77 o 
   2  12   7        0.05        3.78      2.74 o 
   3  12   7        8.09       11.44      3.72 o 
  -4  13   7        1.01        7.35      3.43 o 
  -3  13   7        0.02       -1.66      4.06 o 
  -2  13   7        1.01        4.29      3.61 o 
  -1  13   7       20.76       12.06      3.75 o 
   0  13   7        5.61        8.08      2.61 o 
   1  13   7        3.42        8.99      3.26 o 
   2  13   7        7.32        4.08      2.66 o 
   3  13   7       12.26       15.94      3.97 o 
  -4  14   7       17.96       12.72      3.72 o 
  -3  14   7        1.99       -0.95      3.24 o 
  -2  14   7       26.33       25.12      4.53 o 
  -1  14   7        0.36        4.50      3.01 o 
   0  14   7       29.09       23.86      3.79 o 
   1  14   7        0.07        3.38      4.64 o 
   2  14   7        0.01       -1.88      2.61 o 
   3  14   7        1.34        1.55      3.37 o 
  -3  15   7        0.28        4.33      4.11 o 
  -2  15   7        3.47        8.43      4.08 o 
  -1  15   7        2.59        2.17      3.14 o 
   0  15   7        5.99       15.92      6.50 o 
   1  15   7       43.24       41.23      7.32 o 
   2  15   7       19.70       15.05      5.14 o 
  -3  16   7       10.03       12.33      5.13 o 
  -2  16   7        2.40        4.32      3.56 o 
  -1  16   7       25.01       30.67      4.13 o 
   0  16   7       14.64       20.58      5.52 o 
   1  16   7       22.35       20.12      4.17 o 
   2  16   7        3.42        7.32      6.23 o 
  -2  17   7        0.03        4.70      4.05 o 
  -1  17   7        0.48        3.23      4.60 o 
   0  17   7        0.83        2.61      3.13 o 
   1  17   7        3.55        7.04      3.57 o 
   2  17   7       27.82       24.03      5.74 o 
  -2  18   7       19.14       18.95      3.94 o 
  -1  18   7        0.83        2.42      3.20 o 
   0  18   7        0.01       -4.56      4.56 o 
   1  18   7        9.78       11.80      4.17 o 
  -1  19   7       16.32       22.39     15.35 o 
   0  19   7        0.64       11.28      7.69 o 
  -5   0   8        9.65        6.50      3.99 o 
  -4   0   8       27.43       42.11      4.92 o 
  -3   0   8       25.79       20.62      4.08 o 
  -2   0   8      241.89      248.22      7.43 o 
  -1   0   8       81.98       90.33      5.03 o 
   0   0   8        8.19        9.97      2.63 o 
   1   0   8        9.51       12.83      2.84 o 
   2   0   8      393.93      415.17     16.59 o 
   3   0   8       10.15       -1.19      3.78 o 
   4   0   8       49.72       48.32     10.61 o 
  -5   1   8        0.28        1.17      2.88 o 
  -4   1   8       26.13       29.14      2.65 o 
  -3   1   8      536.72      566.59     11.62 o 
  -2   1   8        3.30        4.93      2.52 o 
  -1   1   8        4.53        7.96      1.85 o 
   0   1   8      148.51      164.35      7.37 o 
   1   1   8      105.76       99.26      3.00 o 
   2   1   8        0.79        3.40      3.30 o 
   3   1   8        0.19        5.92      2.34 o 
   4   1   8        0.02        3.85      2.85 o 
  -5   2   8        0.00        0.43      2.76 o 
  -4   2   8      106.52      106.33      6.15 o 
  -3   2   8       98.08      100.52      4.05 o 
  -2   2   8       98.08      126.21      5.97 o 
  -1   2   8        2.46        4.07      1.67 o 
   0   2   8      179.02      200.76      4.81 o 
   1   2   8        9.25       10.41      2.32 o 
   2   2   8        2.98        4.15      2.10 o 
   3   2   8       21.71       20.84      4.00 o 
   4   2   8        8.83        8.32      3.46 o 
  -5   3   8        0.25        1.70      2.65 o 
  -4   3   8        0.09        3.26      2.57 o 
  -3   3   8       23.88       27.65      2.93 o 
  -2   3   8      190.31      139.20      3.72 o 
  -1   3   8      149.07      150.81      3.96 o 
   0   3   8       61.84       56.98      2.63 o 
   1   3   8        0.41        3.06      1.79 o 
   2   3   8        6.28        8.69      3.52 o 
   3   3   8       10.69        6.80      3.07 o 
   4   3   8       16.97       24.14      4.85 o 
  -5   4   8       33.98       32.44      5.33 o 
  -4   4   8        9.40       14.08      3.68 o 
  -3   4   8       72.01       58.63      5.01 o 
  -2   4   8        2.49        7.45      2.39 o 
  -1   4   8      246.71      249.57      4.51 o 
   0   4   8        1.55        3.72      1.63 o 
   1   4   8       23.33       25.55      3.94 o 
   2   4   8       22.38       20.57      3.60 o 
   3   4   8       17.95       23.06      4.67 o 
   4   4   8        2.97        3.47      3.18 o 
  -5   5   8        2.56        3.70      2.45 o 
  -4   5   8        3.72        7.94      2.74 o 
  -3   5   8       49.22       51.05      4.88 o 
  -2   5   8      236.57      244.67      6.21 o 
  -1   5   8        8.74        7.47      1.45 o 
   0   5   8        6.32        7.13      2.42 o 
   1   5   8        2.34        1.28      2.82 o 
   2   5   8        3.68        3.49      2.39 o 
   3   5   8        6.77       14.01      3.08 o 
   4   5   8       37.04       27.26      5.02 o 
  -5   6   8        9.59        4.79      2.61 o 
  -4   6   8        0.74        0.08      2.76 o 
  -3   6   8       40.28       31.01      2.88 o 
  -2   6   8       22.04       22.16      3.46 o 
  -1   6   8        1.14        1.61      2.32 o 
   0   6   8      102.89      105.87      4.27 o 
   1   6   8      415.69      445.39     10.74 o 
   2   6   8       13.76        6.77      3.22 o 
   3   6   8        2.03       -0.98      2.85 o 
   4   6   8        1.14        2.14      3.66 o 
  -5   7   8       24.61       27.06      5.26 o 
  -4   7   8        8.86        9.42      3.17 o 
  -3   7   8      149.10      123.33      6.38 o 
  -2   7   8      102.30       79.80      4.47 o 
  -1   7   8        5.73        6.84      3.26 o 
   0   7   8        7.27        6.59      1.49 o 
   1   7   8        1.60       -2.01      2.46 o 
   2   7   8       34.94       34.39      4.23 o 
   3   7   8        2.27        5.83      4.25 o 
   4   7   8        1.61        6.71      3.17 o 
  -5   8   8        0.29        4.92      2.65 o 
  -4   8   8        8.89        8.53      3.43 o 
  -3   8   8        9.99       17.07      6.63 o 
  -2   8   8        6.97        9.64      2.40 o 
  -1   8   8        1.93       -0.35      2.40 o 
   0   8   8       75.65       74.27      3.81 o 
   1   8   8       13.83       13.99      2.56 o 
   2   8   8        1.55        7.89      2.82 o 
   3   8   8        0.46        1.17      3.21 o 
   4   8   8        0.08        7.29     10.30 o 
  -5   9   8        5.77        7.25      2.77 o 
  -4   9   8       35.08       38.33      4.14 o 
  -3   9   8       50.43       55.91      5.57 o 
  -2   9   8       72.19       72.11      4.40 o 
  -1   9   8        0.81        0.41      2.95 o 
   0   9   8        2.17        6.84      2.12 o 
   1   9   8       61.43       58.95      3.97 o 
   2   9   8       20.34       21.20      4.78 o 
   3   9   8       52.38       42.49      5.48 o 
   4   9   8        0.96       -3.71      4.47 o 
  -4  10   8       16.05       15.12      3.82 o 
  -3  10   8        0.79        0.24      3.41 o 
  -2  10   8        1.02        1.70      2.68 o 
  -1  10   8      121.15      116.44      6.88 o 
   0  10   8      123.80      121.88      5.89 o 
   1  10   8       33.13       37.25      4.71 o 
   2  10   8       35.53       38.35      4.51 o 
   3  10   8        0.27        6.92      3.52 o 
  -4  11   8       13.60       10.88      4.37 o 
  -3  11   8       60.07       58.31      8.47 o 
  -2  11   8        9.49       15.36      3.75 o 
  -1  11   8        7.68        5.21      2.31 o 
   0  11   8      182.05      183.06      7.78 o 
   1  11   8       15.79       27.88      4.02 o 
   2  11   8        0.43        1.29      2.71 o 
   3  11   8       10.18        7.91      3.29 o 
  -4  12   8       20.79       19.50      4.91 o 
  -3  12   8       10.48       15.81      3.99 o 
  -2  12   8        2.37        1.12      3.59 o 
  -1  12   8       65.48       73.87      5.33 o 
   0  12   8        5.86        8.54      2.57 o 
   1  12   8       34.36       37.21      4.52 o 
   2  12   8        6.28        7.81      4.64 o 
   3  12   8        0.51        1.97      3.76 o 
  -4  13   8       15.99       14.06      3.67 o 
  -3  13   8        4.17        8.76      4.98 o 
  -2  13   8       47.88       41.13      5.72 o 
  -1  13   8        4.20        3.73      3.30 o 
   0  13   8        8.68       16.13      4.58 o 
   1  13   8        0.40        6.83      3.70 o 
   2  13   8        0.89       -2.69      2.69 o 
   3  13   8        0.32        8.72      3.72 o 
  -3  14   8        1.17       14.83      3.89 o 
  -2  14   8        0.10        6.74      3.61 o 
  -1  14   8       34.28       22.61      4.05 o 
   0  14   8       35.45       44.00      5.40 o 
   1  14   8        0.08        4.30      3.50 o 
   2  14   8        0.11        3.88      3.60 o 
  -3  15   8       27.79       27.71      5.21 o 
  -2  15   8        9.85       13.87      4.14 o 
  -1  15   8        0.53        6.96      4.66 o 
   0  15   8       10.09       16.34      4.98 o 
   1  15   8        0.79        2.94      3.59 o 
   2  15   8       12.86       22.84      5.55 o 
  -3  16   8        0.18        0.97      5.72 o 
  -2  16   8        3.96        7.97      3.93 o 
  -1  16   8        1.06        4.39      3.46 o 
   0  16   8        0.15        6.24      3.50 o 
   1  16   8        0.10        8.12      2.29 o 
   2  16   8        0.88        4.68      8.28 o 
  -2  17   8       20.40       32.06      4.87 o 
  -1  17   8       12.55       13.52      5.25 o 
   0  17   8        0.24        8.78      4.80 o 
   1  17   8        0.14        0.13      3.38 o 
  -1  18   8        0.52        2.56      4.42 o 
   0  18   8        0.02       -4.05      4.05 o 
  -5   1   9       46.78       30.60      9.14 o 
  -4   1   9      121.98      127.63     12.55 o 
  -3   1   9       12.16        8.35      1.83 o 
  -2   1   9      196.68      194.95      4.64 o 
  -1   1   9       49.85       48.75      2.65 o 
   0   1   9        2.96        5.57      2.84 o 
   1   1   9       10.42       15.77      2.30 o 
   2   1   9       29.07       30.62      4.22 o 
   3   1   9        0.92        2.57      3.90 o 
   4   1   9       10.37       21.58      4.73 o 
  -5   2   9        3.97        2.34      3.90 o 
  -4   2   9        1.30        3.75      2.40 o 
  -3   2   9      127.39      134.15      5.32 o 
  -2   2   9       36.07       47.21      3.77 o 
  -1   2   9       12.03       13.42      2.17 o 
   0   2   9        7.95        7.34      2.46 o 
   1   2   9        0.08        4.84      2.69 o 
   2   2   9        4.94       13.53      4.60 o 
   3   2   9        8.61        9.86      3.82 o 
   4   2   9        3.81        3.59      3.12 o 
  -5   3   9        0.64        5.96      2.93 o 
  -4   3   9       42.68       39.05      5.42 o 
  -3   3   9        7.43        3.56      2.35 o 
  -2   3   9      105.80       98.27      4.60 o 
  -1   3   9       69.53       78.61      3.41 o 
   0   3   9       35.89       34.55      2.42 o 
   1   3   9       83.64       74.26      4.38 o 
   2   3   9        9.08        8.58      2.46 o 
   3   3   9        1.34        4.05      2.22 o 
   4   3   9        2.57        4.65      3.86 o 
  -5   4   9       10.59        8.86      2.92 o 
  -4   4   9        0.01        7.06      3.28 o 
  -3   4   9        4.47        4.95      2.60 o 
  -2   4   9       56.41       63.32      4.43 o 
  -1   4   9       37.77       47.53      2.78 o 
   0   4   9       19.64       23.55      2.28 o 
   1   4   9       13.95        9.12      3.17 o 
   2   4   9        1.88        3.85      3.17 o 
   3   4   9        0.44       -3.09      3.81 o 
   4   4   9        0.24        3.81      2.98 o 
  -5   5   9        3.76        4.10      3.08 o 
  -4   5   9       11.28       11.64      3.39 o 
  -3   5   9       52.14       46.40      4.10 o 
  -2   5   9        7.62       11.66      3.81 o 
  -1   5   9      164.62      165.37      5.60 o 
   0   5   9       54.12       50.32      3.28 o 
   1   5   9       49.58       41.71      3.74 o 
   2   5   9        6.93        3.71      2.93 o 
   3   5   9        6.29        9.78      4.25 o 
   4   5   9        2.41        5.75      2.77 o 
  -5   6   9        2.63        5.97      2.27 o 
  -4   6   9        3.71        3.59      2.78 o 
  -3   6   9      113.23      118.47      6.66 o 
  -2   6   9       15.29       15.81      2.83 o 
  -1   6   9       43.12       38.05      3.71 o 
   0   6   9        1.97        2.79      1.32 o 
   1   6   9        0.23       -2.39      4.07 o 
   2   6   9       16.48       21.90      3.50 o 
   3   6   9        1.04        3.74      3.61 o 
   4   6   9        0.27        5.10      3.17 o 
  -5   7   9       13.01       19.54      3.88 o 
  -4   7   9        5.03        4.49      3.33 o 
  -3   7   9        1.10        2.07      3.63 o 
  -2   7   9        6.09        5.81      2.45 o 
  -1   7   9        0.10        2.66      1.99 o 
   0   7   9       56.74       40.11      3.43 o 
   1   7   9       34.38       32.62      5.23 o 
   2   7   9      100.51       93.14      5.65 o 
   3   7   9        4.06        5.35      3.51 o 
  -4   8   9       53.24       39.60      4.50 o 
  -3   8   9       13.41       15.04      4.02 o 
  -2   8   9        0.66        3.30      2.32 o 
  -1   8   9        0.13        0.17      1.74 o 
   0   8   9       40.31       26.87      3.27 o 
   1   8   9      172.88      194.60      8.07 o 
   2   8   9       20.37       14.37      3.89 o 
   3   8   9        0.15        8.03      4.07 o 
  -4   9   9        1.19       -1.99      3.36 o 
  -3   9   9        4.31        8.11      3.16 o 
  -2   9   9       46.89       38.11      3.68 o 
  -1   9   9        6.11        3.79      2.57 o 
   0   9   9       79.71       91.56      5.79 o 
   1   9   9       16.12       21.34      3.35 o 
   2   9   9       12.72       15.21      3.23 o 
   3   9   9        1.08        1.77      2.24 o 
  -4  10   9        0.91        4.88      5.16 o 
  -3  10   9       44.96       41.47      5.92 o 
  -2  10   9       30.16       21.90      4.45 o 
  -1  10   9        2.87        7.81      4.12 o 
   0  10   9      327.08      333.24     19.96 o 
   1  10   9        6.47        7.09      2.83 o 
   2  10   9       10.86       12.50      3.14 o 
   3  10   9        3.57        4.42      3.94 o 
  -4  11   9       18.47       14.79      6.03 o 
  -3  11   9        6.21        5.29      3.65 o 
  -2  11   9        0.23       -0.65      3.22 o 
  -1  11   9        0.02        2.21      3.77 o 
   0  11   9        2.15        2.21      4.12 o 
   1  11   9        1.91        4.46      3.69 o 
   2  11   9        0.57       -0.29      3.30 o 
   3  11   9        4.65        5.90      4.53 o 
  -4  12   9       19.25       24.46      6.43 o 
  -3  12   9        8.10        8.99      3.88 o 
  -2  12   9        7.01        8.78      4.76 o 
  -1  12   9        0.63        1.53      4.32 o 
   0  12   9        3.69        2.40      3.44 o 
   1  12   9        3.03        1.27      4.22 o 
   2  12   9        7.84        8.72      3.98 o 
  -3  13   9        4.57        6.83      5.50 o 
  -2  13   9       20.22       22.02      8.07 o 
  -1  13   9        1.17        5.59      2.05 o 
   0  13   9       12.48       15.22      5.62 o 
   1  13   9        0.36        3.84      4.64 o 
   2  13   9        0.06       -2.48      3.54 o 
  -3  14   9        2.69        0.20      3.84 o 
  -2  14   9       10.98        8.56      3.20 o 
  -1  14   9        9.56        9.00      3.16 o 
   0  14   9        2.89        9.01      3.96 o 
   1  14   9       12.65       17.79      4.46 o 
   2  14   9        0.27       -0.52      3.50 o 
  -2  15   9        0.32        4.07      2.97 o 
  -1  15   9        0.55        4.34      4.73 o 
   0  15   9        0.08       -3.80      3.80 o 
   1  15   9        0.23       -0.23      3.61 o 
  -2  16   9        4.54        3.70      2.92 o 
  -1  16   9       16.02       20.43      5.88 o 
   0  16   9        1.61        2.51      4.24 o 
   1  16   9        0.51        5.07      3.58 o 
  -1  17   9        0.32        3.14      7.72 o 
   0  17   9        7.05       19.94      6.13 o 
  -5   0  10       24.09       19.26      9.41 o 
  -4   0  10        7.06       10.98      5.02 o 
  -3   0  10        9.54        7.96      3.17 o 
  -2   0  10       25.40       21.59      3.30 o 
  -1   0  10        8.65       11.14      2.89 o 
   0   0  10        0.47       -1.27      4.81 o 
   1   0  10       34.79       45.61      5.72 o 
   2   0  10       43.85       45.84      7.15 o 
   3   0  10        5.40       11.09     10.35 o 
  -5   1  10       12.95       12.12      3.83 o 
  -4   1  10        3.03        3.60      2.89 o 
  -3   1  10        5.00        7.54      2.82 o 
  -2   1  10       11.39        9.55      2.15 o 
  -1   1  10        7.48        6.47      1.93 o 
   0   1  10        1.87        3.42      1.85 o 
   1   1  10        1.65       -0.16      2.51 o 
   2   1  10        4.20        5.38      3.30 o 
   3   1  10       12.51       12.62      3.31 o 
  -5   2  10        7.86       13.39      3.98 o 
  -4   2  10       13.42       14.27      2.86 o 
  -3   2  10       58.89       54.98      3.94 o 
  -2   2  10      231.51      236.18      6.06 o 
  -1   2  10        0.51        2.32      1.78 o 
   0   2  10        1.56        5.86      2.45 o 
   1   2  10        0.01        1.80      2.27 o 
   2   2  10       10.00       12.56      3.41 o 
   3   2  10       11.30       12.12      5.08 o 
  -5   3  10        1.24       17.64      4.65 o 
  -4   3  10       43.26       44.96      5.91 o 
  -3   3  10        6.92       10.01      2.76 o 
  -2   3  10      175.31      170.28     10.07 o 
  -1   3  10        2.14        2.25      1.69 o 
   0   3  10        2.19        1.21      1.77 o 
   1   3  10       31.11       36.74      3.50 o 
   2   3  10        0.12        4.29      3.80 o 
   3   3  10        0.07        4.13      7.43 o 
  -5   4  10        4.10        5.39      3.12 o 
  -4   4  10       12.31        7.04      3.52 o 
  -3   4  10        2.69        3.73      2.36 o 
  -2   4  10        0.03       -1.06      2.58 o 
  -1   4  10      224.76      231.39      6.91 o 
   0   4  10      138.29      127.39      4.47 o 
   1   4  10       10.59       12.15      2.83 o 
   2   4  10        2.95        7.24      2.56 o 
   3   4  10        1.70        4.01      2.94 o 
  -4   5  10        1.79        4.77      3.83 o 
  -3   5  10        1.37        5.00      3.44 o 
  -2   5  10      111.16       95.45      4.85 o 
  -1   5  10        1.35        5.55      2.27 o 
   0   5  10       95.32       89.57      4.01 o 
   1   5  10        0.43        5.41      2.07 o 
   2   5  10       30.64       33.27      5.50 o 
   3   5  10        1.83        5.95      3.42 o 
  -4   6  10        0.27       -0.82      3.77 o 
  -3   6  10       22.28       17.46      3.27 o 
  -2   6  10      135.57      126.78      7.02 o 
  -1   6  10        3.92        3.17      2.50 o 
   0   6  10      226.61      227.54     12.45 o 
   1   6  10        0.00        4.75      3.80 o 
   2   6  10        8.08        7.75      2.92 o 
   3   6  10       36.49       40.58      5.89 o 
  -4   7  10       10.94       11.54      3.35 o 
  -3   7  10        1.84        6.03      3.49 o 
  -2   7  10        3.38        2.51      1.97 o 
  -1   7  10       17.69       16.58      4.50 o 
   0   7  10        7.29        7.89      3.64 o 
   1   7  10       64.01       70.86      5.56 o 
   2   7  10       11.93       10.68      3.01 o 
   3   7  10        4.92        4.27      4.84 o 
  -4   8  10       32.31       34.86      5.28 o 
  -3   8  10       12.54        8.90      3.46 o 
  -2   8  10       16.95       19.75      3.62 o 
  -1   8  10        4.45        3.45      2.18 o 
   0   8  10        0.46       -0.64      4.57 o 
   1   8  10        1.70       -0.47      2.50 o 
   2   8  10       11.81       18.19      3.19 o 
   3   8  10        5.27        5.37      2.35 o 
  -4   9  10       13.04       13.83      4.11 o 
  -3   9  10       19.38       24.12      5.40 o 
  -2   9  10       17.84       14.45      3.56 o 
  -1   9  10        1.91        3.55      2.54 o 
   0   9  10       48.37       54.88      5.26 o 
   1   9  10       87.28       88.93      8.04 o 
   2   9  10        2.71        2.10      2.81 o 
   3   9  10       10.86        7.50      5.87 o 
  -4  10  10        1.07        1.96      3.91 o 
  -3  10  10        3.81       -2.22      3.90 o 
  -2  10  10       18.69       20.78      5.47 o 
  -1  10  10        1.51       -1.31      1.92 o 
   0  10  10        0.02        0.45      3.52 o 
   1  10  10       16.83       17.86      4.01 o 
   2  10  10        1.44        7.07      3.02 o 
  -3  11  10        0.40        4.45      3.26 o 
  -2  11  10       34.38       34.65      5.59 o 
  -1  11  10        4.25        2.11      2.38 o 
   0  11  10        6.52        3.68      3.70 o 
   1  11  10        0.04       -1.10      4.24 o 
   2  11  10        2.26       11.15      4.07 o 
  -3  12  10        2.19        5.88      3.62 o 
  -2  12  10        0.47        0.29      3.32 o 
  -1  12  10        1.34        2.51      2.51 o 
   0  12  10        4.11       10.49      4.29 o 
   1  12  10        4.98       12.31      3.96 o 
   2  12  10        0.01        6.63      5.46 o 
  -3  13  10       10.52       17.67      3.25 o 
  -2  13  10        1.03        1.37      3.43 o 
  -1  13  10        3.60        1.03      4.21 o 
   0  13  10       42.62       38.69      5.87 o 
   1  13  10        0.01       14.86      4.31 o 
   2  13  10        3.79       12.22      8.52 o 
  -2  14  10        7.71        0.82      2.93 o 
  -1  14  10        6.50        9.64      6.45 o 
   0  14  10        0.71        0.10      3.67 o 
   1  14  10        0.04       -0.08      4.32 o 
  -2  15  10        1.15       11.87      8.28 o 
  -1  15  10       13.10       12.76      4.89 o 
   0  15  10        2.01       -3.37      3.60 o 
  -4   1  11        9.71       13.12      3.91 o 
  -3   1  11        0.51       -1.26      2.31 o 
  -2   1  11        1.22        5.26      1.90 o 
  -1   1  11        0.08        3.79      2.53 o 
   0   1  11        0.02        4.08      2.16 o 
   1   1  11        0.25       -0.36      3.39 o 
   2   1  11       10.85       13.45      4.84 o 
   3   1  11        0.22        4.70      3.15 o 
  -4   2  11       65.53       57.88      9.26 o 
  -3   2  11       13.82       16.44      3.17 o 
  -2   2  11        0.12        4.34      2.56 o 
  -1   2  11      136.48      120.88      4.02 o 
   0   2  11        0.44        3.21      1.89 o 
   1   2  11        2.32        3.03      2.34 o 
   2   2  11        2.09        8.31      2.99 o 
   3   2  11        5.19        7.44      4.36 o 
  -4   3  11        0.66        1.75      3.25 o 
  -3   3  11        0.63        4.38      2.44 o 
  -2   3  11      102.73      105.70      5.07 o 
  -1   3  11        5.91        8.62      2.02 o 
   0   3  11        3.29        2.26      1.92 o 
   1   3  11       16.53       12.53      3.66 o 
   2   3  11        4.14        8.17      3.34 o 
   3   3  11        9.46        4.36      4.02 o 
  -4   4  11       13.93       19.98      3.82 o 
  -3   4  11        2.39        3.51      2.37 o 
  -2   4  11       40.73       38.48      3.89 o 
  -1   4  11        2.95        6.52      2.65 o 
   0   4  11       22.66       21.87      2.72 o 
   1   4  11        0.03        4.22      2.74 o 
   2   4  11        0.74       13.88      3.75 o 
   3   4  11        0.77        4.17      4.64 o 
  -4   5  11        0.15        4.04      3.67 o 
  -3   5  11        9.44        4.49      2.72 o 
  -2   5  11       71.34       74.55      4.92 o 
  -1   5  11       64.76       69.14      4.42 o 
   0   5  11       34.10       39.56      4.46 o 
   1   5  11       17.14       10.98      3.25 o 
   2   5  11        0.22        6.86      5.08 o 
   3   5  11       26.20       17.47      6.51 o 
  -4   6  11       13.88       17.31      4.09 o 
  -3   6  11       27.60       19.10      5.32 o 
  -2   6  11        2.58        4.62      2.71 o 
  -1   6  11        9.08       11.34      3.16 o 
   0   6  11       53.32       48.93      7.86 o 
   1   6  11        1.43        3.45      2.93 o 
   2   6  11       14.98        8.00      3.82 o 
   3   6  11       12.34       13.15      5.93 o 
  -4   7  11       15.28       28.64      6.12 o 
  -3   7  11       27.94       17.18      3.78 o 
  -2   7  11        1.22        5.04      3.86 o 
  -1   7  11        0.58        1.50      2.37 o 
   0   7  11       88.45       99.86      8.18 o 
   1   7  11        1.41        0.65      2.30 o 
   2   7  11       49.72       51.23      7.54 o 
  -4   8  11       14.96       19.62      3.46 o 
  -3   8  11        0.33        4.66      3.16 o 
  -2   8  11       16.16       20.61      3.44 o 
  -1   8  11       10.49        7.45      3.32 o 
   0   8  11        1.49        7.18      3.78 o 
   1   8  11       41.98       52.02      5.43 o 
   2   8  11       11.82        7.79      2.81 o 
  -3   9  11        0.56       -1.47      3.31 o 
  -2   9  11        7.66        3.64      1.96 o 
  -1   9  11        1.20        1.90      2.03 o 
   0   9  11        5.31        2.70      4.37 o 
   1   9  11       22.06       38.41      4.90 o 
   2   9  11        5.40       -1.18      5.02 o 
  -3  10  11        0.00        2.57      2.83 o 
  -2  10  11       17.10       12.15      6.26 o 
  -1  10  11        7.63        8.88      3.66 o 
   0  10  11        2.12        2.98      3.51 o 
   1  10  11        0.23        4.39      4.03 o 
   2  10  11        2.81        5.56      4.75 o 
  -3  11  11        3.52        3.22      3.94 o 
  -2  11  11        1.42        2.90      3.12 o 
  -1  11  11       45.71       47.41      5.80 o 
   0  11  11        0.65        0.57      5.86 o 
   1  11  11        7.87        5.47      3.95 o 
  -2  12  11        0.04        4.51      4.64 o 
  -1  12  11        7.80       14.70      5.27 o 
   0  12  11        0.04       -0.18      3.75 o 
   1  12  11        7.55       14.15      4.22 o 
  -2  13  11        2.22        9.05      4.63 o 
  -1  13  11        0.93        2.95      4.57 o 
   0  13  11        0.00        6.43      3.80 o 
   1  13  11        2.67        3.46      4.29 o 
  -1  14  11        3.54        0.00      4.31 o 
   0  14  11        1.98       -3.74      3.74 o 
  -4   0  12        1.36       16.45      7.83 o 
  -3   0  12       22.66       16.14      5.56 o 
  -2   0  12       16.59       15.95      4.86 o 
  -1   0  12       18.98       15.95      3.89 o 
   0   0  12        5.69       11.99      4.33 o 
   1   0  12        0.19        0.30      4.83 o 
   2   0  12        4.51        2.02      5.12 o 
  -4   1  12        4.34       10.97      4.28 o 
  -3   1  12       36.17       43.83      4.06 o 
  -2   1  12        0.27        2.52      2.90 o 
  -1   1  12        3.94        5.92      2.92 o 
   0   1  12        6.88        4.73      3.18 o 
   1   1  12        2.78        4.81      3.44 o 
   2   1  12        0.81       -1.23      3.44 o 
  -4   2  12       26.00       23.69     19.73 o 
  -3   2  12        0.06        2.56      3.19 o 
  -2   2  12        0.22        3.33      2.50 o 
  -1   2  12       18.67       23.39      3.64 o 
   0   2  12        1.91        5.65      2.72 o 
   1   2  12        0.26       -3.09      4.44 o 
   2   2  12       17.04       15.93      4.03 o 
  -4   3  12        4.29        8.12      4.02 o 
  -3   3  12        0.62        4.25      2.69 o 
  -2   3  12        2.77        1.79      2.92 o 
  -1   3  12       11.76       12.26      2.78 o 
   0   3  12       44.66       38.44      4.59 o 
   1   3  12        7.59        5.68      6.53 o 
   2   3  12        0.03        9.96      4.53 o 
  -4   4  12        6.48        9.22      3.87 o 
  -3   4  12       22.67       13.80      3.03 o 
  -2   4  12        5.64        9.03      3.41 o 
  -1   4  12       87.02       85.80      6.74 o 
   0   4  12        6.66        9.10      3.49 o 
   1   4  12        0.36       -1.05      4.42 o 
   2   4  12        8.27        5.29      4.83 o 
  -4   5  12        1.68        9.13      4.85 o 
  -3   5  12        0.01        1.65      2.94 o 
  -2   5  12        2.84        2.52      2.82 o 
  -1   5  12       30.40       33.57      3.87 o 
   0   5  12       37.60       34.11      4.81 o 
   1   5  12        0.26        1.20      3.81 o 
   2   5  12        9.50        8.92      5.71 o 
  -3   6  12       11.83        6.30      3.16 o 
  -2   6  12        9.53       11.14      2.70 o 
  -1   6  12       16.62       14.23      4.12 o 
   0   6  12        0.28        0.17      3.23 o 
   1   6  12       32.69       27.93      5.23 o 
   2   6  12       23.90       24.07      5.25 o 
  -3   7  12        4.91        6.11      3.23 o 
  -2   7  12        2.68        4.58      4.64 o 
  -1   7  12        1.76        4.25      3.90 o 
   0   7  12        3.57        8.24      3.49 o 
   1   7  12       68.23       66.73     10.56 o 
   2   7  12        0.70        9.44      5.11 o 
  -3   8  12        3.38        0.39      2.98 o 
  -2   8  12        0.60       11.80      3.17 o 
  -1   8  12        0.30        0.39      3.37 o 
   0   8  12        8.27       13.35      6.16 o 
   1   8  12        0.27        3.46      3.84 o 
   2   8  12       15.49       10.99      7.88 o 
  -3   9  12       47.87       58.47      6.43 o 
  -2   9  12       11.91       13.45      3.78 o 
  -1   9  12        5.57       11.02      5.04 o 
   0   9  12        7.99        0.96      4.11 o 
   1   9  12        2.38        7.33      3.83 o 
  -2  10  12        6.82       -2.95      4.24 o 
  -1  10  12        8.68        9.68      3.68 o 
   0  10  12        4.60        5.92      3.77 o 
   1  10  12        2.16        4.81      3.98 o 
  -2  11  12        2.36        3.41      5.15 o 
  -1  11  12        0.47        0.17      3.45 o 
   0  11  12       16.35       16.85      4.42 o 
  -1  12  12        3.38        2.11      4.42 o 
   0  12  12        0.15        7.80      3.83 o 
  -3   1  13        2.76        6.28      3.32 o 
  -2   1  13       28.24       18.59      4.70 o 
  -1   1  13       10.69       13.23      3.12 o 
   0   1  13       32.68       23.31      3.63 o 
   1   1  13        0.49       -0.23      3.30 o 
   2   1  13        0.60        3.55      3.88 o 
  -3   2  13       13.86       16.51      4.30 o 
  -2   2  13        1.69        6.86      3.35 o 
  -1   2  13       14.26       13.82      2.74 o 
   0   2  13        6.98        9.03      2.98 o 
   1   2  13        0.00        6.70      3.26 o 
   2   2  13        1.88        1.18      4.65 o 
  -3   3  13        9.38       11.46      3.54 o 
  -2   3  13        1.40        0.81      2.63 o 
  -1   3  13       24.63       25.43      3.32 o 
   0   3  13        1.53        1.54      3.02 o 
   1   3  13        0.03        1.84      3.26 o 
  -3   4  13        2.39        7.05      4.06 o 
  -2   4  13        5.60        6.87      2.76 o 
  -1   4  13        0.06        2.53      5.75 o 
   0   4  13        7.57        5.23      3.51 o 
   1   4  13        0.80        7.53      4.62 o 
  -3   5  13       13.57       10.76      3.96 o 
  -2   5  13       14.32       13.04      3.72 o 
  -1   5  13        4.14        9.20      3.98 o 
   0   5  13        0.90        2.06      3.19 o 
   1   5  13        5.87        5.46      8.15 o 
  -3   6  13        9.28       18.30      4.19 o 
  -2   6  13        3.62        4.23      2.80 o 
  -1   6  13        3.92        8.39      3.78 o 
   0   6  13       33.13       26.81      4.60 o 
   1   6  13        0.37       -1.68      4.46 o 
  -2   7  13        0.24        0.31      2.62 o 
  -1   7  13        0.71        0.80      4.24 o 
   0   7  13        5.58        4.36      3.42 o 
   1   7  13       11.44       17.19      5.27 o 
  -2   8  13        0.17        3.86      4.18 o 
  -1   8  13        3.34        6.16      3.57 o 
   0   8  13       12.47       15.72      4.88 o 
  -2   9  13        2.32       -1.18      4.59 o 
  -1   9  13        0.00       -0.29      3.50 o 
   0   9  13        1.30       -3.61      3.61 o 
  -1  10  13        0.03        5.05      4.93 o 
  -2   0  14        1.76       -2.12      4.26 o 
  -1   0  14        0.22        6.40      9.61 o 
   0   0  14        2.78        4.24      9.56 o 
  -2   1  14        3.09        6.13      3.23 o 
  -1   1  14        0.20        7.86      6.54 o 
   0   1  14        4.38        5.79     11.05 o 
  -2   2  14       29.10       28.25      5.14 o 
  -1   2  14        0.97       -1.89      3.74 o 
   0   2  14        0.87        0.96      6.09 o 
  -2   3  14        0.60        2.01      3.88 o 
  -1   3  14        0.52       -2.87      2.87 o 
   0   3  14       11.77       11.08      5.76 o 
  -2   4  14        8.97        1.77      4.08 o 
  -1   4  14        0.25        4.84      3.20 o 
   0   4  14        0.36        4.47      5.44 o 
  -2   5  14        2.70        6.09      8.89 o 
  -1   5  14        6.72        7.35      3.73 o 
   0   5  14        8.25       11.26      4.58 o 
  -1   6  14        0.38       -3.37      3.37 o 
                                                 
